# Supplementary material for: Evaluation of a piloted digital reproductive health registry in Jordan to improve mother and child health
Source: Reprod Health. 2025 May 31;22(Suppl 1):77. doi: 10.1186/s12978-025-01995-2 (PMC12125747; doi:10.1186/s12978-025-01995-2)
Supplement: Supplementary file 1 — Supplementary material 1. Quantitative data gathered from service users/women visiting the MCH clinics – datasheet in Excel format [file 12978_2025_1995_MOESM1_ESM.xlsx]

## Sheet: hRHR - Service users
start	end	التاريخ	نوع المنشأة الصحية	اسم المركز الصحي	العمر	الجنسية	يرجى التحديد	أعلى درجة علمية حصلت عليها (اختر واحدة فقط)	الرجاء التحديد	منذ متى وأنت تتلقين خدمات في هذا ا المركز الصحي	ما هي الخدمات التي تلقيتيها في هذا المركز	ما هي الخدمات التي تلقيتيها في هذا المركز/تطعيم طفلي	ما هي الخدمات التي تلقيتيها في هذا المركز/تنظيم الأسرة	ما هي الخدمات التي تلقيتيها في هذا المركز/الرعاية قبل الولادة	ما هي الخدمات التي تلقيتيها في هذا المركز/الرعاية بعد الولادة-النفاس	ما هي الخدمات التي تلقيتيها في هذا المركز/غير ذلك	يرجى التحديد2	هل أنت على معرفة باستخدام النظام الإلكتروني الجديد للمركز الصحي	النظام الإلكتروني الجديد يسرّع الخدمة	النظام الإلكتروني الجديد يتصف بالسرية ويحافظ على خصوصية معلوماتي	النظام الإلكتروني الجديد يقلل من وقت الانتظار	يقضي مقدمو الخدمات الصحية المزيد من الوقت معي	يمكن لمقدمي الخدمات الصحية الوصول بسهولة إلى معلوماتي من خلال النظام الإلكتروني الجديد	يشعرني النظام الإلكتروني الجديد بثقة حول كيفية جمع واستخدام المعلومات الخاصة بي وبصحتي	جعل النظام الإلكتروني الجديد زياراتي للمركز الصحي أكثر صعوبة	يرجى توضيح ذلك	حسّن النظام الإلكتروني الجديد علاقتي مع مقدم الخدمة الخاص بي	جعل النظام الإلكتروني الجديد زياراتي للمركز الصحي أسرع مقارنة بعملية استخدام الملف الورقي	ساهم النظام الالكتروني الجديد بان اشعر بالثقة في أن كل زيارة مستقبلية ستستند على بياناتي الصحية السابقة في النظام.	أرغب ان اتمكن من الوصول إلى ملفاتي الطبية على النظام الإلكتروني الجديد من خلال تطبيق الهاتف المحمول	يرجى توضيح ما إذا كان لديك أي تعليقات أو اقتراحات محددة حول هذا النظام الإلكتروني الجديد	__version__	_id	_uuid	_submission_time	_validation_status	_notes	_status	_submitted_by	_tags	_index
2021-09-26 10:41:15	2021-09-26 10:48:46	2021-09-26	مركز صحي اولي	مركز صحي ام النعام الاولي	21	أردنية		شهادة دبلوم		من ستة اشهر - سنة	الرعاية قبل الولادة	0	0	1	0	0		نعم	أوافق														217777580	a6edd973-d570-4d36-a3ce-06beb2f41bf8	2021-09-26 07:48:58			submitted_via_web			2
2021-09-26 11:22:23	2021-09-26 11:24:26	2021-09-26	مركز صحي شامل	مركز صحي البادية الشمالية الشامل	20	غير ذلك		ماجستير		أول زيارة	تنظيم الأسرة	0	1	0	0	0		لا															217786359	bfba478b-e8db-44ef-acdf-7d2c76e1dcce	2021-09-26 08:24:37			submitted_via_web			3
2021-09-26 10:12:21	2021-09-26 10:14:29		مركز صحي اولي	مركز صحي حي الحسين الاولي	37	أردنية		غير ذلك	توجيهي	أكثر من سنة	تطعيم طفلي تنظيم الأسرة الرعاية قبل الولادة الرعاية بعد الولادة-النفاس	1	1	1	1	0		نعم	أوافق	أوافق بشدة	أوافق بشدة	أوافق بشدة	أوافق بشدة	أوافق بشدة	لا أوافق		أوافق بشدة	أوافق بشدة	أوافق بشدة	محايد			217769245	8c6f2582-346c-4d19-94b1-3b1e8861bd7e	2021-09-26 07:14:40			submitted_via_web			4
2021-10-04 11:30:08	2021-10-04 11:49:20	2021-10-04	مركز صحي اولي	مركز صحي حي الحسين الاولي	26	أردنية		بكالوريوس		أكثر من سنة	تطعيم طفلي	1	0	0	0	0		نعم	أوافق بشدة	أوافق بشدة	أوافق بشدة	أوافق بشدة	أوافق بشدة	أوافق بشدة	لا أوافق بشدة		أوافق بشدة	أوافق بشدة	أوافق بشدة	أوافق بشدة			220183644	dd13a4cc-27f1-4eeb-a88e-604e23b62e64	2021-10-04 08:49:33			submitted_via_web			5
2021-10-03 10:48:37	2021-10-04 09:29:26	2021-10-04	مركز صحي اولي	مركز صحي حي الحسين الاولي	37	سورية		غير ذلك	اساسي	أول زيارة	تطعيم طفلي	1	0	0	0	0		لا															220147262	3d36243a-4535-4ba0-a6e1-c560ec2682f7	2021-10-04 06:29:37			submitted_via_web			6
2021-09-26 10:41:01	2021-09-26 10:54:43	2021-09-26	مركز صحي اولي	مركز صحي حي الحسين الاولي	32	سورية		غير ذلك	اساسي	من ستة اشهر - سنة	تطعيم طفلي	1	0	0	0	0		لا															217778915	94f5521f-52c8-48cd-af89-b18dd0939757	2021-09-26 07:54:54			submitted_via_web			9
2021-09-26 10:52:35	2021-09-26 10:54:10	2021-09-26	مركز صحي شامل	مركز صحي البادية الشمالية الشامل	35	سورية		غير ذلك		أول زيارة	تطعيم طفلي	1	0	0	0	0		لا															217778812	77227818-effe-46b3-b366-0094d40fa2a9	2021-09-26 07:54:21			submitted_via_web			17
2021-09-26 10:24:01	2021-09-26 10:36:16	2021-09-26	مركز صحي اولي	مركز صحي حي الحسين الاولي		أردنية		بكالوريوس		أكثر من سنة	تطعيم طفلي	1	0	0	0	0		نعم	أوافق	أوافق	أوافق	أوافق	أوافق	أوافق	لا أوافق بشدة		أوافق	أوافق	أوافق	أوافق			217775015	ea172b8c-3804-4096-be20-efea2293fa6d	2021-09-26 07:36:28			submitted_via_web			18
2021-10-03 13:03:26	2021-10-03 13:04:54	2021-10-03	مركز صحي اولي	مركز صحي حي الحسين الاولي	26	غير ذلك	فلسطنينه	غير ذلك	توجيهي	أكثر من سنة	تطعيم طفلي تنظيم الأسرة	1	1	0	0	0		نعم	أوافق بشدة	أوافق بشدة	أوافق بشدة	أوافق	أوافق	أوافق	محايد		أوافق	أوافق بشدة	أوافق بشدة	أوافق بشدة			219974386	0a7b01fd-0e0b-4c21-82f6-4d2f6826abe6	2021-10-03 10:05:05			submitted_via_web			19
2021-09-26 09:57:57	2021-09-26 10:17:47	2021-09-26	مركز صحي اولي	مركز صحي حي الحسين الاولي	45	أردنية		غير ذلك	ثانويه	أكثر من سنة	تطعيم طفلي تنظيم الأسرة الرعاية قبل الولادة الرعاية بعد الولادة-النفاس	1	1	1	1	0		نعم	أوافق بشدة	أوافق بشدة	أوافق بشدة	أوافق	أوافق بشدة	أوافق بشدة	أوافق بشدة		أوافق	أوافق	أوافق	أوافق بشدة			217769933	b70cb62c-4521-4403-966e-86dcd3f6fb29	2021-09-26 07:17:59			submitted_via_web			20
2021-09-26 09:29:53	2021-09-26 09:33:19	2021-09-26	مركز صحي شامل	مركز صحي رحاب الشامل	26	أردنية		غير ذلك	توجيهي	من ستة اشهر - سنة	تطعيم طفلي تنظيم الأسرة الرعاية بعد الولادة-النفاس	1	1	0	1	0		نعم	أوافق	أوافق	أوافق	محايد	أوافق	أوافق	لا أوافق		أوافق	أوافق	أوافق	لا أوافق			217757909	10b90c73-be94-4087-90a7-f1620f2eb945	2021-09-26 06:33:32			submitted_via_web			21
2021-09-26 09:54:21	2021-09-26 09:57:57	2021-09-26	مركز صحي اولي	مركز صحي حي الحسين الاولي	30	سورية		غير ذلك	اساسي	أكثر من سنة	تطعيم طفلي	1	0	0	0	0		نعم	أوافق	أوافق بشدة	أوافق	أوافق	أوافق	أوافق	لا أوافق		أوافق	أوافق	أوافق	أوافق			217764293	4eb89cbc-f8a5-486c-9ad7-ed08303fd4bc	2021-09-26 06:58:10			submitted_via_web			22
2021-09-26 09:57:51	2021-09-26 10:00:40	2021-09-26	مركز صحي شامل	مركز صحي المفرق الشامل	33	أردنية		شهادة دبلوم		من ثلاث - ستة اشهر	تطعيم طفلي تنظيم الأسرة الرعاية قبل الولادة الرعاية بعد الولادة-النفاس	1	1	1	1	0		نعم	لا أوافق بشدة	محايد	لا أوافق بشدة	لا أوافق	محايد	لا أوافق	أوافق بشدة		لا أوافق	لا أوافق	محايد	أوافق			217765061	0b761d25-2430-40f0-9197-1d405fc1e88f	2021-09-26 07:00:58			submitted_via_web			23
2021-09-26 10:14:38	2021-09-26 10:23:47	2021-09-26	مركز صحي اولي	مركز صحي حي الحسين الاولي	35	أردنية		غير ذلك	توجيهي	أكثر من سنة	تطعيم طفلي تنظيم الأسرة	1	1	0	0	0		نعم	أوافق	أوافق	أوافق	أوافق	أوافق	أوافق بشدة	لا أوافق		أوافق	أوافق	أوافق	محايد			217771419	f7d0bcd6-7e46-4f36-9385-acb19bbbf8e3	2021-09-26 07:23:59			submitted_via_web			24
2021-09-26 10:17:47	2021-09-26 10:32:06	2021-09-26	مركز صحي اولي	مركز صحي حي الحسين الاولي		سورية		غير ذلك	اساسي	أكثر من سنة	تطعيم طفلي	1	0	0	0	0		نعم	أوافق بشدة	أوافق بشدة	أوافق	أوافق	أوافق بشدة	أوافق بشدة	محايد		أوافق	أوافق بشدة	أوافق بشدة	أوافق			217773877	1f3c11b9-7156-43d4-8561-ede9388bdfa2	2021-09-26 07:32:18			submitted_via_web			25
2021-09-26 10:32:06	2021-09-26 10:41:01	2021-09-26	مركز صحي اولي	مركز صحي حي الحسين الاولي	27	أردنية		بكالوريوس		من ثلاث - ستة اشهر	تطعيم طفلي	1	0	0	0	0		نعم	أوافق	أوافق	أوافق	أوافق	أوافق	أوافق	أوافق		محايد	أوافق	أوافق	أوافق			217776126	aecb530d-3630-4684-a91a-fba71dbb8f83	2021-09-26 07:41:13			submitted_via_web			26
2021-09-26 10:36:16	2021-09-26 10:46:08	2021-09-26	مركز صحي اولي	مركز صحي حي الحسين الاولي		سورية		غير ذلك	اساسي	أكثر من سنة	تطعيم طفلي	1	0	0	0	0		نعم	أوافق	أوافق	أوافق	أوافق	أوافق	محايد	محايد		أوافق	محايد	أوافق	أوافق			217777128	81ce5e47-1c34-451a-a96a-b2176e5dbdee	2021-09-26 07:46:19			submitted_via_web			27
2021-09-26 10:42:14	2021-09-26 10:50:45	2021-09-26	مركز صحي شامل	مركز صحي البادية الشمالية الشامل	29	أردنية		شهادة دبلوم		أكثر من سنة	تطعيم طفلي تنظيم الأسرة الرعاية بعد الولادة-النفاس	1	1	0	1	0		نعم	أوافق	أوافق	أوافق	أوافق	أوافق بشدة	أوافق بشدة	لا أوافق		أوافق بشدة	أوافق بشدة	أوافق بشدة	أوافق بشدة			217778119	0577e8f6-e561-4aac-87e4-b1ef7f62a403	2021-09-26 07:50:56			submitted_via_web			28
2021-09-26 10:50:45	2021-09-26 10:52:35	2021-09-26	مركز صحي شامل	مركز صحي البادية الشمالية الشامل	30	أردنية		بكالوريوس		أكثر من سنة	تطعيم طفلي تنظيم الأسرة	1	1	0	0	0		نعم	أوافق بشدة	أوافق بشدة	أوافق بشدة	محايد	أوافق بشدة	أوافق بشدة	لا أوافق		أوافق	أوافق بشدة	أوافق بشدة	أوافق			217778522	02ff1373-36fa-4d82-9f7e-9c017a9c2e79	2021-09-26 07:52:45			submitted_via_web			29
2021-09-26 10:54:10	2021-09-26 10:55:19	2021-09-26	مركز صحي شامل	مركز صحي البادية الشمالية الشامل	25	أردنية		شهادة دبلوم		من ستة اشهر - سنة	تطعيم طفلي تنظيم الأسرة الرعاية بعد الولادة-النفاس	1	1	0	1	0		نعم	أوافق بشدة	أوافق بشدة	أوافق بشدة	أوافق	أوافق بشدة	أوافق بشدة	لا أوافق بشدة		أوافق بشدة	أوافق بشدة	أوافق بشدة	أوافق بشدة			217779015	88a6e440-d310-4229-8dc9-30249ec075aa	2021-09-26 07:55:29			submitted_via_web			30
2021-09-26 10:54:43	2021-09-26 10:57:21	2021-09-26	مركز صحي اولي	مركز صحي حي الحسين الاولي	27	أردنية		ماجستير		من ثلاث - ستة اشهر	تطعيم طفلي	1	0	0	0	0		نعم	أوافق بشدة	أوافق بشدة	أوافق بشدة	أوافق بشدة	أوافق بشدة	أوافق بشدة	محايد		أوافق بشدة	أوافق بشدة	أوافق بشدة	أوافق بشدة			217779460	2f24b3ad-d594-4bf1-921f-f6b70df6ea78	2021-09-26 07:57:33			submitted_via_web			31
2021-09-26 10:46:14	2021-09-26 11:04:36	2021-09-26	مركز صحي اولي	مركز صحي حي الحسين الاولي	37	أردنية		شهادة دبلوم		أكثر من سنة	تطعيم طفلي تنظيم الأسرة الرعاية قبل الولادة الرعاية بعد الولادة-النفاس	1	1	1	1	0		نعم	أوافق بشدة	أوافق بشدة	أوافق بشدة	أوافق بشدة	أوافق بشدة	أوافق بشدة	محايد		أوافق بشدة	أوافق بشدة	أوافق بشدة	أوافق بشدة			217781525	736660ff-4922-4787-8f51-1a76cf4d0c98	2021-09-26 08:04:48			submitted_via_web			32
2021-09-26 11:04:36	2021-09-26 11:05:49	2021-09-26	مركز صحي اولي	مركز صحي حي الحسين الاولي	36	أردنية		شهادة دبلوم		من ثلاث - ستة اشهر	تطعيم طفلي	1	0	0	0	0		نعم	أوافق بشدة	أوافق بشدة	أوافق بشدة	أوافق بشدة	أوافق بشدة	أوافق بشدة	لا أوافق		أوافق بشدة	أوافق بشدة	أوافق بشدة	أوافق بشدة			217781847	21c54178-4f42-4721-bc3a-1516a24e2a18	2021-09-26 08:06:01			submitted_via_web			33
2021-09-26 11:05:49	2021-09-26 11:06:58	2021-09-26	مركز صحي اولي	مركز صحي حي الحسين الاولي	38	أردنية		غير ذلك	اساسي	من ثلاث - ستة اشهر	تنظيم الأسرة	0	1	0	0	0		نعم	أوافق بشدة	أوافق بشدة	أوافق بشدة	أوافق بشدة	أوافق بشدة	أوافق بشدة	لا أوافق بشدة		أوافق بشدة	أوافق بشدة	أوافق بشدة	أوافق بشدة			217782196	030e02ac-b3ef-4c89-8394-81199a89a5f5	2021-09-26 08:07:09			submitted_via_web			34
2021-09-26 11:06:58	2021-09-26 11:08:42	2021-09-26	مركز صحي اولي	مركز صحي حي الحسين الاولي	42	أردنية		غير ذلك	توجيهي	أكثر من سنة	تطعيم طفلي الرعاية قبل الولادة الرعاية بعد الولادة-النفاس	1	0	1	1	0		نعم	أوافق بشدة	أوافق بشدة	أوافق بشدة	أوافق بشدة	أوافق بشدة	أوافق بشدة	لا أوافق بشدة		أوافق بشدة	أوافق بشدة	أوافق بشدة	أوافق بشدة			217782550	fe191e64-4efb-4987-b46e-820744d20544	2021-09-26 08:08:53			submitted_via_web			35
2021-09-26 11:08:42	2021-09-26 11:10:16	2021-09-26	مركز صحي اولي	مركز صحي حي الحسين الاولي	39	أردنية		غير ذلك	اساسي	من ثلاث - ستة اشهر	تنظيم الأسرة	0	1	0	0	0		نعم	أوافق بشدة	أوافق بشدة	أوافق بشدة	أوافق بشدة	أوافق بشدة	أوافق بشدة	لا أوافق بشدة		أوافق بشدة	أوافق بشدة	أوافق بشدة	أوافق بشدة			217783096	28893580-5cd0-4c3c-9b74-cdeeb4713eac	2021-09-26 08:10:28			submitted_via_web			36
2021-09-26 11:10:16	2021-09-26 11:12:24	2021-09-26	مركز صحي اولي	مركز صحي حي الحسين الاولي	28	أردنية		غير ذلك	توجيهي	أول زيارة	غير ذلك	0	0	0	0	1	فحص دم	نعم	أوافق بشدة	أوافق بشدة	أوافق بشدة	أوافق بشدة	أوافق بشدة	أوافق بشدة	لا أوافق بشدة		أوافق بشدة	أوافق بشدة	أوافق بشدة	أوافق بشدة			217783589	54c78382-5890-4a20-baad-f81a3965fe11	2021-09-26 08:12:36			submitted_via_web			37
2021-09-26 11:12:25	2021-09-26 11:13:52	2021-09-26	مركز صحي اولي	مركز صحي حي الحسين الاولي	34	أردنية		شهادة دبلوم		من ثلاث - ستة اشهر	تنظيم الأسرة	0	1	0	0	0		نعم	أوافق بشدة	أوافق بشدة	أوافق بشدة	أوافق بشدة	أوافق بشدة	أوافق بشدة	لا أوافق بشدة		أوافق بشدة	أوافق بشدة	أوافق بشدة	أوافق بشدة			217783856	06ea3931-df76-4cb6-8fd3-94f9749a6bdb	2021-09-26 08:14:03			submitted_via_web			38
2021-09-26 11:13:52	2021-09-26 11:15:11	2021-09-26	مركز صحي اولي	مركز صحي حي الحسين الاولي	29	أردنية		دكتوراه		من ستة اشهر - سنة	تطعيم طفلي	1	0	0	0	0		نعم	أوافق بشدة	أوافق بشدة	أوافق بشدة	أوافق بشدة	أوافق بشدة	أوافق بشدة	لا أوافق بشدة		أوافق بشدة	أوافق بشدة	أوافق بشدة	أوافق بشدة			217784218	7e8d57d5-d7d3-4057-83b4-d8afe20671e2	2021-09-26 08:15:23			submitted_via_web			39
2021-09-26 11:15:11	2021-09-26 11:20:12	2021-09-26	مركز صحي اولي	مركز صحي حي الحسين الاولي	38	أردنية		شهادة دبلوم		من ثلاث - ستة اشهر	تطعيم طفلي	1	0	0	0	0		نعم	أوافق بشدة	أوافق بشدة	أوافق بشدة	أوافق بشدة	أوافق بشدة	أوافق بشدة	لا أوافق بشدة		أوافق بشدة	أوافق بشدة	أوافق بشدة	أوافق بشدة			217785437	30e6576a-bfc3-4ab6-8c07-a0b38792966a	2021-09-26 08:20:23			submitted_via_web			40
2021-09-26 11:20:12	2021-09-26 11:21:13	2021-09-26	مركز صحي اولي	مركز صحي حي الحسين الاولي	40	أردنية		شهادة دبلوم		أكثر من سنة	تطعيم طفلي تنظيم الأسرة	1	1	0	0	0		نعم	أوافق بشدة	أوافق بشدة	أوافق بشدة	أوافق بشدة	أوافق بشدة	أوافق بشدة	لا أوافق بشدة		أوافق بشدة	أوافق بشدة	أوافق بشدة	أوافق بشدة			217785638	43bbdde9-f403-420a-8dff-c16d175a395f	2021-09-26 08:21:24			submitted_via_web			41
2021-09-26 10:55:19	2021-09-26 11:22:23	2021-09-26	مركز صحي شامل	مركز صحي البادية الشمالية الشامل	30	أردنية		غير ذلك	ثانوية عامة	من ستة اشهر - سنة	تطعيم طفلي تنظيم الأسرة	1	1	0	0	0		نعم	أوافق بشدة	أوافق بشدة	أوافق بشدة	أوافق بشدة	أوافق بشدة	أوافق بشدة	لا أوافق بشدة		أوافق بشدة	أوافق بشدة	أوافق بشدة	أوافق بشدة			217785930	91fef44f-52ed-454a-8d78-95459f58dee2	2021-09-26 08:22:34			submitted_via_web			42
2021-09-26 11:21:13	2021-09-26 11:22:29	2021-09-26	مركز صحي اولي	مركز صحي حي الحسين الاولي	51	أردنية		غير ذلك	توجيهي	أكثر من سنة	تطعيم طفلي تنظيم الأسرة	1	1	0	0	0		نعم	أوافق بشدة	أوافق بشدة	أوافق بشدة	أوافق بشدة	أوافق بشدة	أوافق بشدة	لا أوافق بشدة		أوافق بشدة	أوافق بشدة	أوافق بشدة	أوافق بشدة			217785957	1a076550-7a2f-4f8c-b083-ef38d467e539	2021-09-26 08:22:40			submitted_via_web			43
2021-09-26 11:22:29	2021-09-26 11:23:27	2021-09-26	مركز صحي اولي	مركز صحي حي الحسين الاولي	51	أردنية		دكتوراه		أكثر من سنة	تطعيم طفلي تنظيم الأسرة	1	1	0	0	0		نعم	أوافق بشدة	أوافق بشدة	أوافق بشدة	أوافق بشدة	أوافق بشدة	أوافق بشدة	لا أوافق بشدة		أوافق بشدة	أوافق بشدة	أوافق بشدة	أوافق بشدة			217786141	dcaf6729-8995-47ef-9919-9c99a2bbb95b	2021-09-26 08:23:38			submitted_via_web			44
2021-09-26 11:23:27	2021-09-26 11:26:33	2021-09-26	مركز صحي اولي	مركز صحي حي الحسين الاولي	38	أردنية		غير ذلك	توجيهي	أول زيارة	غير ذلك	0	0	0	0	1	طب عام	نعم	أوافق بشدة	أوافق بشدة	أوافق بشدة	أوافق بشدة	أوافق بشدة	أوافق	لا أوافق بشدة		أوافق	أوافق بشدة	أوافق بشدة	أوافق بشدة			217786828	6ffdc574-f29e-4c54-834e-c6d554754cb8	2021-09-26 08:26:44			submitted_via_web			45
2021-09-26 10:57:21	2021-09-26 11:30:36	2021-09-26	مركز صحي اولي	مركز صحي حي الحسين الاولي	29	أردنية		غير ذلك	ثانويه	أول زيارة	تطعيم طفلي	1	0	0	0	0		نعم	أوافق	أوافق	أوافق	أوافق	أوافق	أوافق	محايد		محايد	أوافق بشدة	أوافق بشدة	أوافق			217787726	6b53ed7b-16a2-4302-ba0b-718623b8e153	2021-09-26 08:30:49			submitted_via_web			46
2021-09-26 11:26:33	2021-09-26 11:32:34	2021-09-26	مركز صحي اولي	مركز صحي حي الحسين الاولي	35	أردنية		شهادة دبلوم		أكثر من سنة	تطعيم طفلي تنظيم الأسرة	1	1	0	0	0		نعم	أوافق بشدة	أوافق بشدة	أوافق بشدة	أوافق بشدة	أوافق بشدة	أوافق بشدة	لا أوافق بشدة		أوافق بشدة	أوافق بشدة	أوافق بشدة	أوافق بشدة			217788101	8e00f974-1abc-4876-9f61-fcbc1a7320df	2021-09-26 08:32:46			submitted_via_web			47
2021-09-26 11:24:26	2021-09-26 11:33:01	2021-09-26	مركز صحي شامل	مركز صحي البادية الشمالية الشامل	40	أردنية		غير ذلك		أكثر من سنة	تنظيم الأسرة	0	1	0	0	0		نعم	أوافق بشدة	أوافق بشدة	أوافق بشدة	أوافق بشدة	أوافق بشدة	أوافق بشدة	لا أوافق بشدة		أوافق بشدة	أوافق بشدة	أوافق بشدة	أوافق بشدة			217788173	780434b9-172b-4944-90fd-6172401d0f2d	2021-09-26 08:33:12			submitted_via_web			48
2021-09-26 11:33:01	2021-09-26 11:38:41	2021-09-26	مركز صحي شامل	مركز صحي البادية الشمالية الشامل	30	أردنية		شهادة دبلوم		أكثر من سنة	تطعيم طفلي تنظيم الأسرة	1	1	0	0	0		نعم	أوافق بشدة	أوافق بشدة	أوافق بشدة	أوافق بشدة	أوافق بشدة	أوافق بشدة	أوافق بشدة		أوافق بشدة	أوافق بشدة	أوافق بشدة	أوافق بشدة			217789488	68318197-f112-4589-ae98-8873995f7c33	2021-09-26 08:38:53			submitted_via_web			49
2021-09-26 11:32:34	2021-09-26 11:49:32	2021-09-26	مركز صحي اولي	مركز صحي حي الحسين الاولي	26	سورية		غير ذلك	اساسي	أول زيارة	غير ذلك	0	0	0	0	1	فحص زواج	نعم	محايد	محايد	محايد	محايد	محايد	محايد	محايد		محايد	محايد	محايد	محايد			217792552	98fef157-66f1-40a3-b772-3c4910e41898	2021-09-26 08:49:45			submitted_via_web			50
2021-09-26 11:49:32	2021-09-26 11:52:36	2021-09-26	مركز صحي اولي	مركز صحي حي الحسين الاولي	30	أردنية		بكالوريوس		أكثر من سنة	تطعيم طفلي الرعاية قبل الولادة	1	0	1	0	0		نعم	أوافق بشدة	أوافق بشدة	أوافق بشدة	أوافق بشدة	أوافق بشدة	أوافق بشدة	لا أوافق بشدة		أوافق بشدة	أوافق بشدة	أوافق بشدة	أوافق بشدة			217793705	2235ac9e-6593-4db6-b40d-de34e9384888	2021-09-26 08:52:49			submitted_via_web			51
2021-09-26 12:40:42	2021-09-26 12:44:21	2021-09-26	مركز صحي شامل	مركز صحي الخالدية الشامل		أردنية		غير ذلك		أول زيارة	تنظيم الأسرة	0	1	0	0	0		نعم	محايد	أوافق	لا أوافق	أوافق بشدة	أوافق	أوافق	أوافق		أوافق	أوافق	أوافق	أوافق			217808588	e38d8bcf-24e9-4976-873e-7379f505ef51	2021-09-26 09:46:06			submitted_via_web			52
2021-09-26 12:50:04	2021-09-26 12:51:37	2021-09-26	مركز صحي شامل	مركز صحي المنصورة الشامل	32	أردنية		غير ذلك	توحيهي	أكثر من سنة	تنظيم الأسرة	0	1	0	0	0		نعم	أوافق	أوافق	محايد	أوافق	أوافق	أوافق	لا أوافق		أوافق	أوافق بشدة	أوافق بشدة	أوافق بشدة			217810343	e64457d1-6c55-40e9-8393-fb2a49ae83f5	2021-09-26 09:51:49			submitted_via_web			53
2021-09-26 12:51:37	2021-09-26 12:52:39	2021-09-26	مركز صحي شامل	مركز صحي المنصورة الشامل	28	أردنية		شهادة دبلوم		من ستة اشهر - سنة	تنظيم الأسرة	0	1	0	0	0		نعم	أوافق بشدة	أوافق بشدة	أوافق بشدة	أوافق بشدة	أوافق بشدة	أوافق بشدة	محايد		أوافق بشدة	أوافق بشدة	أوافق بشدة	أوافق بشدة			217810637	72692cae-7221-4fde-95d5-f58a3a97422a	2021-09-26 09:52:50			submitted_via_web			54
2021-09-26 12:54:43	2021-09-26 12:57:20	2021-09-26	مركز صحي شامل	مركز صحي نادرة الشامل	31	أردنية		بكالوريوس		أكثر من سنة	تطعيم طفلي تنظيم الأسرة الرعاية قبل الولادة الرعاية بعد الولادة-النفاس	1	1	1	1	0		نعم	لا أوافق	أوافق	محايد	أوافق	أوافق	أوافق	لا أوافق		أوافق	محايد	أوافق	أوافق			217812532	bc56217a-41c6-497b-a120-861d735851cc	2021-09-26 09:57:33			submitted_via_web			55
2021-09-26 12:44:21	2021-09-26 12:57:03	2021-09-26	مركز صحي شامل	مركز صحي الخالدية الشامل	30	أردنية		شهادة دبلوم		أول زيارة	تنظيم الأسرة	0	1	0	0	0		نعم	أوافق	أوافق	محايد	أوافق	أوافق	أوافق	أوافق		أوافق	أوافق	أوافق	أوافق			217813083	38f56daa-2858-49f6-936c-098b7b1e3575	2021-09-26 09:58:47			submitted_via_web			56
2021-09-26 12:57:03	2021-09-26 12:58:51	2021-09-26	مركز صحي شامل	مركز صحي الخالدية الشامل	28	أردنية		غير ذلك		من ستة اشهر - سنة	تنظيم الأسرة	0	1	0	0	0		نعم	أوافق	أوافق	محايد	أوافق	أوافق	أوافق	أوافق		أوافق	أوافق	أوافق	أوافق			217813808	6de55896-fd71-401c-825c-8ac7a55bf487	2021-09-26 10:01:06			submitted_via_web			57
2021-09-26 14:07:03	2021-09-26 14:09:32	2021-09-26	مركز صحي شامل	مركز صحي بلعما الشامل	42	أردنية		غير ذلك	عاشر	أول زيارة	الرعاية قبل الولادة	0	0	1	0	0		نعم	أوافق	أوافق بشدة	محايد	أوافق بشدة	أوافق	أوافق	محايد		أوافق	لا أوافق	محايد	أوافق			217836591	24d62592-d3dd-4153-824d-7a56aac7ec92	2021-09-26 11:09:44			submitted_via_web			58
2021-09-26 12:52:39	2021-09-27 09:37:09	2021-09-27	مركز صحي شامل	مركز صحي المنصورة الشامل	31	أردنية		غير ذلك	توجيهي	أكثر من سنة	تطعيم طفلي تنظيم الأسرة	1	1	0	0	0		نعم	أوافق بشدة	أوافق بشدة	أوافق بشدة	أوافق بشدة	أوافق بشدة	أوافق بشدة	لا أوافق		أوافق بشدة	أوافق بشدة	أوافق بشدة	أوافق بشدة			218030938	ff3ef2a7-392f-42e2-b5e0-dba1a8770211	2021-09-27 06:37:20			submitted_via_web			59
2021-09-27 09:37:09	2021-09-27 09:38:07	2021-09-27	مركز صحي شامل	مركز صحي المنصورة الشامل	33	أردنية		بكالوريوس		من ثلاث - ستة اشهر	تطعيم طفلي	1	0	0	0	0		نعم	أوافق بشدة	أوافق بشدة	أوافق بشدة	أوافق بشدة	أوافق بشدة	أوافق بشدة	محايد		أوافق بشدة	أوافق بشدة	أوافق بشدة	أوافق بشدة			218031283	006aee45-92f8-4d69-a49c-fd2bf186fc62	2021-09-27 06:38:18			submitted_via_web			60
2021-09-27 09:38:07	2021-09-27 09:39:17	2021-09-27	مركز صحي شامل	مركز صحي المنصورة الشامل	24	سورية		غير ذلك	صف سادس	من ثلاث - ستة اشهر	تطعيم طفلي	1	0	0	0	0		نعم	أوافق	أوافق	أوافق	أوافق	أوافق	أوافق	لا أوافق		أوافق	أوافق	أوافق	أوافق			218031668	aad99d79-9912-4464-a896-17a9d3c9e1ac	2021-09-27 06:39:29			submitted_via_web			61
2021-09-26 15:06:11	2021-09-26 15:08:04	2021-09-26	مركز صحي شامل	مركز صحي الباعج الشامل	31	أردنية		بكالوريوس		أكثر من سنة	تطعيم طفلي تنظيم الأسرة	1	1	0	0	0		لا															218159069	af2b07f4-bf53-4f9b-ae82-2af102742ffb	2021-09-27 12:07:29			submitted_via_web			62
2021-09-27 15:07:09	2021-09-27 15:09:23	2021-09-27	مركز صحي شامل	مركز صحي الباعج الشامل	22	أردنية		بكالوريوس		أكثر من سنة	تطعيم طفلي تنظيم الأسرة الرعاية قبل الولادة الرعاية بعد الولادة-النفاس	1	1	1	1	0		نعم	لا أوافق	أوافق	لا أوافق	أوافق	أوافق	محايد	لا أوافق		محايد	لا أوافق	أوافق	أوافق	لا يوجد		218160114	297d95a2-71bd-4dc6-b034-b3f3eb61f6f7	2021-09-27 12:09:31			submitted_via_web			63
2021-09-27 15:09:23	2021-09-27 15:11:19	2021-09-27	مركز صحي شامل	مركز صحي الباعج الشامل	32	أردنية		بكالوريوس		أكثر من سنة	تطعيم طفلي تنظيم الأسرة الرعاية قبل الولادة الرعاية بعد الولادة-النفاس	1	1	1	1	0		نعم	لا أوافق	أوافق	لا أوافق	أوافق	أوافق	أوافق	محايد		محايد	لا أوافق	أوافق	أوافق			218160909	adffb22e-5bac-4aae-8533-bf581fd7d02b	2021-09-27 12:11:27			submitted_via_web			64
2021-09-27 15:11:19	2021-09-27 15:12:20	2021-09-27	مركز صحي شامل	مركز صحي الباعج الشامل	33	أردنية		شهادة دبلوم		أكثر من سنة	تطعيم طفلي تنظيم الأسرة الرعاية قبل الولادة الرعاية بعد الولادة-النفاس	1	1	1	1	0		نعم	أوافق	أوافق	أوافق	أوافق	أوافق	أوافق	أوافق		أوافق	أوافق	أوافق				218161355	da24c91e-3bd0-421b-b24d-b0e51ffc7fb6	2021-09-27 12:12:28			submitted_via_web			65
2021-09-27 15:12:20	2021-09-27 15:13:10	2021-09-27	مركز صحي شامل	مركز صحي الباعج الشامل	34	أردنية		غير ذلك	ثانوي	أكثر من سنة	تطعيم طفلي تنظيم الأسرة الرعاية قبل الولادة الرعاية بعد الولادة-النفاس	1	1	1	1	0		لا															218161679	7459b4e7-97ec-40e3-8fd9-62bab37a7e74	2021-09-27 12:13:18			submitted_via_web			66
2021-09-27 15:13:11	2021-09-27 15:14:24	2021-09-27	مركز صحي شامل	مركز صحي الباعج الشامل	34	أردنية		شهادة دبلوم		أكثر من سنة	تطعيم طفلي تنظيم الأسرة الرعاية قبل الولادة الرعاية بعد الولادة-النفاس	1	1	1	1	0		نعم	أوافق	أوافق	لا أوافق	أوافق	أوافق	أوافق	لا أوافق		محايد	لا أوافق	أوافق	أوافق			218162211	12ccaf04-269b-4c9b-bccc-cf57e3d2a046	2021-09-27 12:14:32			submitted_via_web			67
2021-09-27 15:14:24	2021-09-27 15:15:21	2021-09-27	مركز صحي شامل	مركز صحي الباعج الشامل	24	أردنية		بكالوريوس		من ستة اشهر - سنة	تطعيم طفلي تنظيم الأسرة الرعاية قبل الولادة الرعاية بعد الولادة-النفاس	1	1	1	1	0		لا															218162534	d048e5ab-6091-41cc-b7dd-dc56de577dc4	2021-09-27 12:15:29			submitted_via_web			68
2021-09-27 15:15:21	2021-09-27 15:16:49	2021-09-27	مركز صحي شامل	مركز صحي الباعج الشامل	35	أردنية		غير ذلك	عاشر	أكثر من سنة	تطعيم طفلي تنظيم الأسرة الرعاية قبل الولادة الرعاية بعد الولادة-النفاس	1	1	1	1	0		نعم	محايد	أوافق	لا أوافق	أوافق	أوافق	أوافق	لا أوافق		محايد	لا أوافق	أوافق	أوافق			218163039	d12a7f42-747a-4ab2-9d09-628772ea60e0	2021-09-27 12:16:57			submitted_via_web			69
2021-09-26 11:52:36	2021-09-28 11:48:36	2021-09-28	مركز صحي اولي	مركز صحي حي الحسين الاولي	30	أردنية		غير ذلك	توجيهي	أكثر من سنة	تطعيم طفلي تنظيم الأسرة الرعاية قبل الولادة الرعاية بعد الولادة-النفاس	1	1	1	1	0		نعم	أوافق بشدة	أوافق بشدة	أوافق بشدة	أوافق بشدة	أوافق بشدة	أوافق بشدة	لا أوافق بشدة		أوافق بشدة	أوافق بشدة	أوافق بشدة	أوافق بشدة			218444936	42cd19b8-7275-4554-9aef-70fcff952eb3	2021-09-28 08:48:48			submitted_via_web			70
2021-09-28 11:48:36	2021-09-28 11:50:13	2021-09-28	مركز صحي اولي	مركز صحي حي الحسين الاولي	49	أردنية		شهادة دبلوم		أكثر من سنة	تطعيم طفلي تنظيم الأسرة	1	1	0	0	0		نعم	أوافق بشدة	أوافق بشدة	أوافق بشدة	أوافق بشدة	أوافق بشدة	أوافق بشدة	لا أوافق بشدة		أوافق بشدة	أوافق بشدة	أوافق بشدة	أوافق بشدة			218445878	cf6a3514-3603-462c-ac0b-8d3f53c752df	2021-09-28 08:50:25			submitted_via_web			71
2021-09-28 11:50:13	2021-09-28 11:51:24	2021-09-28	مركز صحي اولي	مركز صحي حي الحسين الاولي	33	أردنية		شهادة دبلوم		أكثر من سنة	تطعيم طفلي تنظيم الأسرة	1	1	0	0	0		نعم	أوافق بشدة	أوافق بشدة	أوافق بشدة	أوافق بشدة	أوافق بشدة	أوافق بشدة	لا أوافق بشدة		أوافق بشدة	أوافق بشدة	أوافق بشدة	أوافق بشدة			218446266	c24f4c45-f071-41a6-bd9b-a530ec458436	2021-09-28 08:51:36			submitted_via_web			72
2021-09-28 11:48:12	2021-09-28 11:51:22	2021-09-28	مركز صحي شامل	مركز صحي نادرة الشامل	32	أردنية		بكالوريوس		أكثر من سنة	تطعيم طفلي الرعاية قبل الولادة	1	0	1	0	0		نعم	أوافق	أوافق	أوافق	أوافق	أوافق	أوافق	لا أوافق		محايد	محايد	أوافق	أوافق			218446282	380da93d-0e9d-487e-b0ea-d9094566fee0	2021-09-28 08:51:38			submitted_via_web			73
2021-09-28 11:52:40	2021-09-28 11:54:57	2021-09-28	مركز صحي اولي	مركز صحي حي الحسين الاولي	32	غير ذلك		غير ذلك	ثانويه	أكثر من سنة	تطعيم طفلي الرعاية قبل الولادة الرعاية بعد الولادة-النفاس	1	0	1	1	0		نعم	أوافق بشدة	أوافق بشدة	أوافق بشدة	أوافق بشدة	أوافق بشدة	أوافق بشدة	محايد		أوافق	أوافق بشدة	أوافق	أوافق			218447533	91c4448c-6583-4d92-818e-ee0b3498af6a	2021-09-28 08:55:09			submitted_via_web			74
2021-09-27 09:39:18	2021-09-28 11:56:29	2021-09-28	مركز صحي شامل	مركز صحي المنصورة الشامل	28	أردنية		ماجستير		من ثلاث - ستة اشهر	تطعيم طفلي	1	0	0	0	0		نعم	أوافق	أوافق	أوافق	أوافق	أوافق	أوافق	محايد		أوافق بشدة	أوافق بشدة	أوافق بشدة	أوافق بشدة			218448247	d529797a-15f5-4e20-bd78-50e279119018	2021-09-28 08:56:43			submitted_via_web			75
2021-09-28 11:56:30	2021-09-28 11:57:14	2021-09-28	مركز صحي شامل	مركز صحي المنصورة الشامل	33	أردنية		بكالوريوس		من ستة اشهر - سنة	تطعيم طفلي	1	0	0	0	0		نعم	أوافق بشدة	أوافق بشدة	أوافق بشدة	أوافق بشدة	أوافق	أوافق	لا أوافق		أوافق	أوافق	أوافق	أوافق			218448564	0a79c117-ea3b-4ab0-8b1c-0e85c2ce6204	2021-09-28 08:57:25			submitted_via_web			76
2021-09-28 11:57:14	2021-09-28 11:58:48	2021-09-28	مركز صحي شامل	مركز صحي المنصورة الشامل	35	أردنية		غير ذلك		أكثر من سنة	تطعيم طفلي تنظيم الأسرة	1	1	0	0	0		نعم	أوافق	أوافق	أوافق	أوافق	أوافق	أوافق	لا أوافق		أوافق بشدة	أوافق بشدة	أوافق بشدة	أوافق بشدة			218449057	a7c81076-8208-40fe-ace8-dfa7d1fb30c4	2021-09-28 08:58:59			submitted_via_web			77
2021-09-28 11:58:48	2021-09-28 12:01:37	2021-09-28	مركز صحي شامل	مركز صحي المنصورة الشامل	32	أردنية		بكالوريوس		من ستة اشهر - سنة	تطعيم طفلي	1	0	0	0	0		نعم	أوافق	أوافق	أوافق	أوافق	أوافق	أوافق	لا أوافق		أوافق بشدة	أوافق بشدة	أوافق بشدة	أوافق بشدة			218450146	42a1e72b-8d45-4bcb-867c-b5ea3a5b23bd	2021-09-28 09:02:05			submitted_via_web			78
2021-09-28 11:54:57	2021-09-28 12:05:16	2021-09-28	مركز صحي اولي	مركز صحي حي الحسين الاولي	19	أردنية		بكالوريوس		أول زيارة	الرعاية قبل الولادة	0	0	1	0	0		لا															218451607	0c99cf01-e483-4c85-8968-b158fb499dc2	2021-09-28 09:05:28			submitted_via_web			79
2021-09-28 11:51:25	2021-09-28 12:44:37	2021-09-28	مركز صحي اولي	مركز صحي حي الحسين الاولي	36	أردنية		غير ذلك	توجيهي	من ثلاث - ستة اشهر	تطعيم طفلي تنظيم الأسرة	1	1	0	0	0		نعم	أوافق بشدة	أوافق بشدة	أوافق بشدة	أوافق بشدة	أوافق بشدة	أوافق بشدة	محايد		أوافق بشدة	أوافق بشدة	أوافق بشدة	أوافق بشدة			218468162	4ce370ee-1e2a-4b84-ad08-463e53a77ab1	2021-09-28 09:44:49			submitted_via_web			80
2021-09-28 12:05:16	2021-09-28 12:44:44	2021-09-28	مركز صحي اولي	مركز صحي حي الحسين الاولي	30	أردنية		غير ذلك	ثانويه	أكثر من سنة	تطعيم طفلي تنظيم الأسرة الرعاية قبل الولادة الرعاية بعد الولادة-النفاس	1	1	1	1	0		نعم	أوافق بشدة	أوافق بشدة	أوافق	محايد	أوافق بشدة	أوافق بشدة	محايد		محايد	أوافق	أوافق بشدة	أوافق بشدة			218468191	ef26c7e0-0d79-441b-aaa6-095b1df354ee	2021-09-28 09:44:55			submitted_via_web			81
2021-09-28 12:44:37	2021-09-28 12:45:47	2021-09-28	مركز صحي اولي	مركز صحي حي الحسين الاولي	40	سورية		غير ذلك	اساسي	أكثر من سنة	تطعيم طفلي	1	0	0	0	0		نعم	لا أوافق	لا أوافق	لا أوافق	لا أوافق	لا أوافق	لا أوافق	أوافق بشدة		محايد	لا أوافق	لا أوافق	لا أوافق			218468765	61fa32e8-b924-4b85-a086-7cf2a8527d6f	2021-09-28 09:45:58			submitted_via_web			82
2021-09-28 12:45:47	2021-09-28 12:46:59	2021-09-28	مركز صحي اولي	مركز صحي حي الحسين الاولي	50	سورية		غير ذلك	توجيهي	من ثلاث - ستة اشهر	تطعيم طفلي	1	0	0	0	0		نعم	محايد	محايد	محايد	محايد	محايد	محايد	محايد		محايد	محايد	محايد	محايد			218469254	4ef252c6-3cf9-4aa2-b6ba-7e278b85c11f	2021-09-28 09:47:10			submitted_via_web			83
2021-09-28 12:44:44	2021-09-28 12:47:45	2021-09-28	مركز صحي اولي	مركز صحي حي الحسين الاولي		أردنية		بكالوريوس		من ثلاث - ستة اشهر	الرعاية قبل الولادة	0	0	1	0	0		نعم	أوافق	أوافق بشدة	أوافق	أوافق	أوافق بشدة	أوافق بشدة	لا أوافق		محايد	محايد	أوافق بشدة	أوافق بشدة			218469547	40f849db-5138-4563-bfe2-85fa6b036d99	2021-09-28 09:47:56			submitted_via_web			84
2021-09-28 12:46:59	2021-09-28 12:48:20	2021-09-28	مركز صحي اولي	مركز صحي حي الحسين الاولي	36	سورية		غير ذلك	اساسي	من ستة اشهر - سنة	تطعيم طفلي	1	0	0	0	0		نعم	أوافق	أوافق	أوافق	أوافق	أوافق	أوافق	لا أوافق		أوافق	أوافق	أوافق	أوافق			218469724	7a1ac657-31ab-4f46-8d8c-a561fa254e42	2021-09-28 09:48:32			submitted_via_web			85
2021-09-28 12:47:45	2021-09-29 09:41:32	2021-09-29	مركز صحي اولي	مركز صحي حي الحسين الاولي	24	سورية		غير ذلك		أكثر من سنة	تطعيم طفلي	1	0	0	0	0		نعم	أوافق	أوافق بشدة	أوافق	أوافق بشدة	أوافق بشدة	أوافق	لا أوافق		محايد	أوافق	أوافق بشدة	أوافق بشدة			218769414	b7520c02-0576-4fdd-9694-611234b8bf72	2021-09-29 06:41:45			submitted_via_web			86
2021-09-29 09:41:32	2021-09-29 10:40:19	2021-09-29	مركز صحي اولي	مركز صحي حي الحسين الاولي	21	سورية		غير ذلك	اساسي	أكثر من سنة	تطعيم طفلي	1	0	0	0	0		نعم	أوافق بشدة	أوافق	أوافق	أوافق	أوافق بشدة	أوافق بشدة	لا أوافق		محايد	أوافق	أوافق	أوافق بشدة			218786642	f637d0ba-1dc8-437e-b782-54b40bd1636f	2021-09-29 07:40:32			submitted_via_web			87
2021-09-29 10:40:20	2021-09-29 10:43:59	2021-09-29	مركز صحي اولي	مركز صحي حي الحسين الاولي		سورية		غير ذلك	اساسي	أكثر من سنة	تطعيم طفلي	1	0	0	0	0		لا															218787831	3600c824-f33c-454b-b2e2-3ee43ad264f9	2021-09-29 07:44:10			submitted_via_web			88
2021-09-29 10:43:59	2021-09-29 10:47:26	2021-09-29	مركز صحي اولي	مركز صحي حي الحسين الاولي	33	سورية		شهادة دبلوم		أكثر من سنة	تطعيم طفلي	1	0	0	0	0		نعم	أوافق بشدة	أوافق بشدة	أوافق	محايد	أوافق بشدة	أوافق	لا أوافق		أوافق	أوافق	أوافق بشدة	أوافق			218788852	01aacdcb-b37a-4dc9-a6fb-34b3370ea0e6	2021-09-29 07:47:38			submitted_via_web			89
2021-09-26 10:26:33	2021-09-26 10:30:45	2021-09-26	مركز صحي شامل	مركز صحي منشية بني حسن الاولي	27	أردنية		غير ذلك	توجيهي	أكثر من سنة	تطعيم طفلي الرعاية قبل الولادة غير ذلك	1	0	1	0	1	علاج	نعم	أوافق	أوافق بشدة	أوافق	أوافق	أوافق	أوافق	لا أوافق		أوافق	أوافق	أوافق	أوافق			218790980	8cb7f9ec14594b60b2b1423da4e7b761	2021-09-29 07:54:52			submitted_via_web	techemphnet		90
2021-09-26 11:21:32	2021-09-26 11:24:02	2021-09-26	مركز صحي شامل	مركز صحي منشية بني حسن الاولي	31	أردنية		بكالوريوس		أكثر من سنة	تطعيم طفلي تنظيم الأسرة الرعاية قبل الولادة الرعاية بعد الولادة-النفاس	1	1	1	1	0		نعم	أوافق	أوافق	لا أوافق	أوافق	أوافق	أوافق	لا أوافق		لا أوافق	لا أوافق	أوافق	أوافق بشدة			218790984	a81bdf617d2a4e018a3241e7815d2990	2021-09-29 07:54:53			submitted_via_web	techemphnet		91
2021-09-27 09:50:58	2021-09-27 09:55:38	2021-09-27	مركز صحي شامل	مركز صحي نادرة الشامل	24	أردنية		غير ذلك	توجيهي	أكثر من سنة	تطعيم طفلي	1	0	0	0	0		نعم	أوافق	أوافق	أوافق	أوافق	أوافق	أوافق	لا أوافق		أوافق	أوافق	أوافق	أوافق			218790995	5cb5e089a3894e4cb559318570ee6e25	2021-09-29 07:54:54			submitted_via_web	techemphnet		92
2021-09-27 10:04:25	2021-09-27 10:06:19	2021-09-27	مركز صحي شامل	مركز صحي نادرة الشامل	40	أردنية		غير ذلك		أكثر من سنة	تطعيم طفلي تنظيم الأسرة الرعاية قبل الولادة	1	1	1	0	0		نعم	لا أوافق	أوافق	لا أوافق	أوافق	أوافق	أوافق	لا أوافق		أوافق	لا أوافق	أوافق	أوافق			218791005	c862608316ee4ca6a284e58d255550ae	2021-09-29 07:54:57			submitted_via_web	techemphnet		93
2021-09-27 10:11:54	2021-09-27 10:13:36	2021-09-27	مركز صحي شامل	مركز صحي نادرة الشامل	28	أردنية		شهادة دبلوم		أكثر من سنة	تطعيم طفلي تنظيم الأسرة الرعاية قبل الولادة الرعاية بعد الولادة-النفاس	1	1	1	1	0		نعم	أوافق	أوافق	أوافق	لا أوافق	أوافق	أوافق	لا أوافق		أوافق	أوافق	أوافق	أوافق بشدة			218791016	1da9076e545a4e7d9097908019005f53	2021-09-29 07:54:59			submitted_via_web	techemphnet		94
2021-09-27 10:14:54	2021-09-27 10:17:30	2021-09-27	مركز صحي شامل	مركز صحي نادرة الشامل	18	أردنية		غير ذلك	اول ثانوي	من ستة اشهر - سنة	تطعيم طفلي تنظيم الأسرة	1	1	0	0	0		نعم	أوافق	أوافق	أوافق	أوافق	أوافق	أوافق	لا أوافق		أوافق	أوافق	أوافق	أوافق			218791028	b5d4d322013148aba31e9c2717c2d32b	2021-09-29 07:55:00			submitted_via_web	techemphnet		95
2021-09-28 09:18:13	2021-09-28 09:21:32	2021-09-28	مركز صحي شامل	مركز صحي المنصورة الشامل	35	أردنية		غير ذلك	سابع	أكثر من سنة	تطعيم طفلي غير ذلك	1	0	0	0	1	علاج	نعم	أوافق	أوافق	أوافق	أوافق	أوافق	أوافق	لا أوافق		أوافق	أوافق	أوافق	أوافق			218791040	0386207a3d774889ba250b1b5312b730	2021-09-29 07:55:02			submitted_via_web	techemphnet		96
2021-09-28 09:38:06	2021-09-28 09:39:48	2021-09-28	مركز صحي شامل	مركز صحي المنصورة الشامل	38	أردنية		غير ذلك	لا شي	أكثر من سنة	تطعيم طفلي غير ذلك	1	0	0	0	1	علاج	لا															218791051	1a8eb71080c2424b898977ef32c2f576	2021-09-29 07:55:03			submitted_via_web	techemphnet		97
2021-09-28 10:01:31	2021-09-28 10:03:30	2021-09-28	مركز صحي شامل	مركز ص ي ح الحمراء الشامل	30	أردنية		غير ذلك	توجيهي	أكثر من سنة	تطعيم طفلي غير ذلك	1	0	0	0	1	علاج	لا															218791068	184795623c5a48818ec75fc8d3c2207c	2021-09-29 07:55:05			submitted_via_web	techemphnet		98
2021-09-28 10:12:43	2021-09-28 10:14:58	2021-09-28	مركز صحي شامل	مركز ص ي ح الحمراء الشامل	24	سورية		غير ذلك	تاسع	أكثر من سنة	تطعيم طفلي	1	0	0	0	0		نعم	أوافق	أوافق	أوافق	أوافق	أوافق	أوافق	لا أوافق		محايد	أوافق	أوافق	أوافق			218791080	ef4a5b18cb5f4fd19154f5fc000582d4	2021-09-29 07:55:06			submitted_via_web	techemphnet		99
2021-09-28 10:16:12	2021-09-28 10:21:09	2021-09-28	مركز صحي شامل	مركز ص ي ح الحمراء الشامل	32	أردنية		غير ذلك	توجيهي	أكثر من سنة	تطعيم طفلي تنظيم الأسرة	1	1	0	0	0		نعم	أوافق	محايد	لا أوافق	لا أوافق	أوافق	أوافق	لا أوافق		محايد	أوافق	أوافق	أوافق			218791096	4c2ebb20ebde43f2a66e09850d3102f6	2021-09-29 07:55:08			submitted_via_web	techemphnet		100
2021-09-28 10:54:51	2021-09-28 10:56:33	2021-09-28	مركز صحي شامل	مركز ص ي ح الحمراء الشامل	21	أردنية		غير ذلك	اول ثانوي	أكثر من سنة	تطعيم طفلي تنظيم الأسرة الرعاية قبل الولادة	1	1	1	0	0		لا															218791113	7d260c48e2994ffd9176dbe7d79ce8a7	2021-09-29 07:55:10			submitted_via_web	techemphnet		101
2021-09-28 11:01:02	2021-09-28 11:02:12	2021-09-28	مركز صحي شامل	مركز ص ي ح الحمراء الشامل	42	أردنية		غير ذلك	تاسع	أكثر من سنة	تطعيم طفلي تنظيم الأسرة	1	1	0	0	0		لا															218791127	85db95d01b604a50b98d515e33353ec0	2021-09-29 07:55:11			submitted_via_web	techemphnet		102
2021-09-28 11:03:39	2021-09-28 11:05:30	2021-09-28	مركز صحي شامل	مركز ص ي ح الحمراء الشامل	29	أردنية		شهادة دبلوم		أكثر من سنة	تطعيم طفلي تنظيم الأسرة	1	1	0	0	0		نعم	لا أوافق	محايد	لا أوافق	أوافق	أوافق	أوافق	لا أوافق		محايد	لا أوافق	محايد	أوافق			218791140	a92b25ec7ec7418889b3c87e17c08528	2021-09-29 07:55:13			submitted_via_web	techemphnet		103
2021-09-28 11:06:01	2021-09-28 11:08:13	2021-09-28	مركز صحي شامل	مركز ص ي ح الحمراء الشامل	28	أردنية		غير ذلك	توجيهي	أكثر من سنة	تطعيم طفلي تنظيم الأسرة الرعاية قبل الولادة	1	1	1	0	0		لا															218791153	e47adc0f14934cc2b4dcab3c0724f42c	2021-09-29 07:55:14			submitted_via_web	techemphnet		104
2021-09-28 11:15:51	2021-09-28 11:17:20	2021-09-28	مركز صحي شامل	مركز ص ي ح الحمراء الشامل	32	أردنية		غير ذلك	توجيهي	أكثر من سنة	تطعيم طفلي تنظيم الأسرة الرعاية قبل الولادة	1	1	1	0	0		نعم	أوافق	أوافق	أوافق	لا أوافق	أوافق	أوافق	لا أوافق		أوافق	أوافق	أوافق	أوافق			218791175	0f0a7cf8c9b84ed8ab211391786961d5	2021-09-29 07:55:16			submitted_via_web	techemphnet		105
2021-10-02 08:54:10	2021-10-02 08:55:38	2021-10-02	مركز صحي اولي	مركز صحي حي الحسين الاولي	34	أردنية		غير ذلك	ثانويه	أكثر من سنة	تطعيم طفلي تنظيم الأسرة	1	1	0	0	0		نعم	أوافق	أوافق بشدة	أوافق	محايد	أوافق بشدة	أوافق بشدة	محايد		محايد	أوافق	أوافق بشدة	أوافق			219734077	728df4e0-503c-478e-9580-645cc838fce1	2021-10-02 05:55:49			submitted_via_web			106
2021-09-29 10:45:31	2021-09-29 10:46:58	2021-09-29	مركز صحي شامل	مركز صحي المفرق الشامل	26	سورية		غير ذلك	مدرسة ابتدائية	أول زيارة	تطعيم طفلي	1	0	0	0	0		لا															219944677	4c6f669c-49e5-489a-8353-aeed328443e6	2021-10-03 07:28:45			submitted_via_web	techemphnet		107
2021-09-26 10:34:10	2021-09-26 10:43:02	2021-09-26	مركز صحي شامل	مركز صحي بلعما الشامل	34	أردنية		غير ذلك	ثانويه عامه	أكثر من سنة	تطعيم طفلي تنظيم الأسرة الرعاية قبل الولادة الرعاية بعد الولادة-النفاس	1	1	1	1	0		نعم	أوافق بشدة	أوافق بشدة	أوافق بشدة	أوافق بشدة	أوافق بشدة	أوافق بشدة	لا أوافق بشدة	أكثر سهولة	أوافق بشدة	أوافق بشدة	أوافق بشدة	أوافق بشدة			219945040	a7ffd440-daf4-4465-9941-b54bceac59db	2021-10-03 07:31:05			submitted_via_web	techemphnet		108
2021-09-26 10:44:31	2021-09-26 10:47:48	2021-09-26	مركز صحي شامل	مركز صحي بلعما الشامل	29	أردنية		غير ذلك	عاشر	أكثر من سنة	تطعيم طفلي تنظيم الأسرة الرعاية قبل الولادة الرعاية بعد الولادة-النفاس	1	1	1	1	0		نعم	أوافق	أوافق بشدة	أوافق	لا أوافق	أوافق بشدة	أوافق بشدة	لا أوافق	أكثر سهولة للوصول	أوافق	أوافق	أوافق بشدة	أوافق بشدة			219945043	e9761a69-0f4d-46ab-a3f6-70d9f3bccc45	2021-10-03 07:31:06			submitted_via_web	techemphnet		109
2021-09-27 10:32:22	2021-09-27 10:33:56	2021-09-27	مركز صحي شامل	مركز صحي البادية الشمالية الشامل	20	أردنية		غير ذلك	ثقافه عامه	من ستة اشهر - سنة	تطعيم طفلي	1	0	0	0	0		لا															219945062	559415b4-f437-4be7-a78c-f4bc2fd032c1	2021-10-03 07:31:10			submitted_via_web	techemphnet		110
2021-09-27 10:34:03	2021-09-27 10:35:00	2021-09-27	مركز صحي شامل	مركز صحي البادية الشمالية الشامل	24	سورية		غير ذلك	الصف الخامس	من ستة اشهر - سنة	تنظيم الأسرة تطعيم طفلي	1	1	0	0	0		لا															219945065	6719f331-60fd-41a7-b4a1-d92d15c26d6d	2021-10-03 07:31:12			submitted_via_web	techemphnet		111
2021-09-27 10:35:32	2021-09-27 10:36:36	2021-09-27	مركز صحي شامل	مركز صحي البادية الشمالية الشامل	28	سورية		غير ذلك	الصف السابع	أكثر من سنة	تطعيم طفلي	1	0	0	0	0		لا															219945069	788d8ed5-df53-496e-bd6f-809d77dc8cbb	2021-10-03 07:31:13			submitted_via_web	techemphnet		112
2021-09-27 10:42:52	2021-09-27 10:46:40	2021-09-27	مركز صحي شامل	مركز صحي البادية الشمالية الشامل	26	سورية		غير ذلك	ثقافه عامه	أكثر من سنة	تطعيم طفلي تنظيم الأسرة الرعاية قبل الولادة الرعاية بعد الولادة-النفاس	1	1	1	1	0		نعم	أوافق بشدة	أوافق بشدة	أوافق بشدة	أوافق	أوافق	أوافق بشدة	لا أوافق	أكثر سهولة وامان	أوافق	أوافق بشدة	أوافق بشدة	أوافق بشدة	أكثر سهولة وامان		219945071	7538ab5c-2d94-41c8-9256-e2366971ab8d	2021-10-03 07:31:14			submitted_via_web	techemphnet		113
2021-09-27 10:49:39	2021-09-27 10:52:06	2021-09-27	مركز صحي شامل	مركز صحي البادية الشمالية الشامل	38	أردنية		بكالوريوس		أكثر من سنة	تطعيم طفلي تنظيم الأسرة الرعاية قبل الولادة الرعاية بعد الولادة-النفاس	1	1	1	1	0		نعم	أوافق بشدة	أوافق	أوافق بشدة	أوافق بشدة	أوافق بشدة	أوافق	لا أوافق بشدة		أوافق بشدة	أوافق بشدة	أوافق بشدة	أوافق بشدة			219945075	85670680-64c8-4f3f-934c-e3eb8d1e682f	2021-10-03 07:31:15			submitted_via_web	techemphnet		114
2021-09-27 11:00:07	2021-09-27 11:01:20	2021-09-27	مركز صحي شامل	مركز صحي البادية الشمالية الشامل	22	أردنية		غير ذلك	الصف العاشر	أكثر من سنة	تطعيم طفلي	1	0	0	0	0		لا															219945078	c307feeb-f484-4d04-ab52-e4415c7e3034	2021-10-03 07:31:17			submitted_via_web	techemphnet		115
2021-09-27 10:40:32	2021-09-27 10:45:51	2021-09-27	مركز صحي شامل	مركز صحي الخالدية الشامل	25	أردنية		غير ذلك	توجيهي	أكثر من سنة	تطعيم طفلي تنظيم الأسرة الرعاية قبل الولادة الرعاية بعد الولادة-النفاس	1	1	1	1	0		نعم	أوافق	أوافق بشدة	أوافق	محايد	أوافق	أوافق	لا أوافق		محايد	أوافق	أوافق	لا أوافق	لمعرفته بما يوجد على ملفي		219945107	bfda4af465b84fb68307215d411acd31	2021-10-03 07:31:26			submitted_via_web	techemphnet		116
2021-09-27 10:56:49	2021-09-27 11:00:32	2021-09-27	مركز صحي شامل	مركز صحي الخالدية الشامل	27	أردنية		دبلوم عالي		أكثر من سنة	تطعيم طفلي الرعاية قبل الولادة	1	0	1	0	0		نعم	أوافق بشدة	أوافق	أوافق	محايد	أوافق	أوافق	لا أوافق		أوافق	أوافق	أوافق	أوافق	لا		219945111	af0384d119da47048aad50902e3d6798	2021-10-03 07:31:26			submitted_via_web	techemphnet		117
2021-09-27 11:21:09	2021-09-27 11:22:23	2021-09-27	مركز صحي شامل	مركز صحي الخالدية الشامل	31	أردنية		شهادة دبلوم		من ستة اشهر - سنة	تطعيم طفلي تنظيم الأسرة	1	1	0	0	0		نعم	أوافق	أوافق	أوافق	أوافق	أوافق	أوافق	محايد		أوافق	أوافق	أوافق	أوافق	لا		219945112	8204fc2684984370b22e38459a970a08	2021-10-03 07:31:27			submitted_via_web	techemphnet		118
2021-10-02 08:55:38	2021-10-03 10:48:37	2021-10-03	مركز صحي اولي	مركز صحي حي الحسين الاولي	30	أردنية		بكالوريوس		أكثر من سنة	تطعيم طفلي تنظيم الأسرة	1	1	0	0	0		نعم	أوافق بشدة	أوافق بشدة	أوافق	أوافق	أوافق بشدة	أوافق بشدة	محايد		محايد	أوافق بشدة	أوافق بشدة	أوافق			219947737	3b286c01-39ed-46c9-abbc-4141ea50ccbc	2021-10-03 07:48:47			submitted_via_web			119
2021-09-28 12:48:21	2021-10-03 12:56:26	2021-10-03	مركز صحي اولي	مركز صحي حي الحسين الاولي	40	أردنية		غير ذلك	توجيهي	أكثر من سنة	تطعيم طفلي تنظيم الأسرة	1	1	0	0	0		نعم	أوافق بشدة	أوافق بشدة	أوافق بشدة	أوافق بشدة	أوافق بشدة	أوافق بشدة	محايد		أوافق بشدة	أوافق بشدة	أوافق بشدة	أوافق بشدة			219971798	25750f4f-99bb-4e6e-8dff-a87d59644080	2021-10-03 09:56:38			submitted_via_web			120
2021-10-03 12:56:26	2021-10-03 12:57:28	2021-10-03	مركز صحي اولي	مركز صحي حي الحسين الاولي	36	سورية		غير ذلك	اساسي	أكثر من سنة	تطعيم طفلي	1	0	0	0	0		نعم	أوافق بشدة	أوافق بشدة	أوافق بشدة	أوافق بشدة	أوافق بشدة	أوافق بشدة	لا أوافق		أوافق بشدة	أوافق بشدة	أوافق بشدة	أوافق بشدة			219972154	2c097953-07a1-459e-99fe-de0329be0f39	2021-10-03 09:57:40			submitted_via_web			121
2021-10-03 12:57:28	2021-10-03 13:00:33	2021-10-03	مركز صحي اولي	مركز صحي حي الحسين الاولي	39	أردنية		شهادة دبلوم		أكثر من سنة	تطعيم طفلي تنظيم الأسرة الرعاية قبل الولادة الرعاية بعد الولادة-النفاس	1	1	1	1	0		نعم	أوافق بشدة	أوافق بشدة	أوافق بشدة	أوافق بشدة	أوافق بشدة	أوافق بشدة	لا أوافق		أوافق بشدة	أوافق بشدة	أوافق بشدة	أوافق بشدة			219973011	c67e25d6-92ea-4341-877a-f93a0a38bbd4	2021-10-03 10:00:45			submitted_via_web			122
2021-10-03 13:00:34	2021-10-03 13:01:33	2021-10-03	مركز صحي اولي	مركز صحي حي الحسين الاولي	34	أردنية		شهادة دبلوم		أكثر من سنة	تطعيم طفلي تنظيم الأسرة الرعاية قبل الولادة	1	1	1	0	0		نعم	أوافق بشدة	أوافق بشدة	أوافق بشدة	أوافق بشدة	أوافق بشدة	أوافق بشدة	لا أوافق بشدة		أوافق بشدة	أوافق بشدة	أوافق بشدة	أوافق بشدة			219973255	e29e64da-4ced-4921-8b95-88103f5bfde9	2021-10-03 10:01:44			submitted_via_web			123
2021-10-03 13:01:33	2021-10-03 13:02:26	2021-10-03	مركز صحي اولي	مركز صحي حي الحسين الاولي	20	سورية		غير ذلك	اساسي	أكثر من سنة	تطعيم طفلي	1	0	0	0	0		نعم	أوافق بشدة	أوافق بشدة	أوافق	أوافق	أوافق	أوافق	لا أوافق		أوافق بشدة	أوافق بشدة	أوافق بشدة	أوافق بشدة			219973514	ba55c14d-cf45-4a2a-9c9e-db163bd5c6a3	2021-10-03 10:02:38			submitted_via_web			124
2021-10-03 13:02:26	2021-10-03 13:03:26	2021-10-03	مركز صحي اولي	مركز صحي حي الحسين الاولي	25	غير ذلك	فلسطنينه	شهادة دبلوم		أكثر من سنة	تطعيم طفلي تنظيم الأسرة الرعاية قبل الولادة	1	1	1	0	0		نعم	أوافق بشدة	أوافق بشدة	أوافق بشدة	أوافق بشدة	أوافق بشدة	أوافق بشدة	محايد		أوافق بشدة	أوافق بشدة	أوافق بشدة	أوافق بشدة			219973812	374b1239-e9ed-4f03-970a-ca695d5b285d	2021-10-03 10:03:37			submitted_via_web			125
2021-10-03 13:04:54	2021-10-03 13:05:46	2021-10-03	مركز صحي اولي	مركز صحي حي الحسين الاولي	29	سورية		غير ذلك	توجيهي	أكثر من سنة	تطعيم طفلي	1	0	0	0	0		نعم	أوافق بشدة	أوافق بشدة	أوافق بشدة	أوافق بشدة	أوافق بشدة	أوافق بشدة	لا أوافق		أوافق بشدة	أوافق بشدة	أوافق بشدة	أوافق بشدة			219974760	5387d1ac-324a-46f9-be23-a19c5aa4e04f	2021-10-03 10:05:57			submitted_via_web			126
2021-10-03 13:05:46	2021-10-03 13:06:34	2021-10-03	مركز صحي اولي	مركز صحي حي الحسين الاولي	30	أردنية		بكالوريوس		أكثر من سنة	تطعيم طفلي تنظيم الأسرة الرعاية قبل الولادة الرعاية بعد الولادة-النفاس	1	1	1	1	0		نعم	أوافق بشدة	أوافق بشدة	أوافق بشدة	أوافق بشدة	أوافق بشدة	أوافق بشدة	لا أوافق		أوافق بشدة	أوافق بشدة	أوافق بشدة	أوافق بشدة			219975062	f058d55f-bca7-434e-82ca-cd5c182f2a29	2021-10-03 10:06:45			submitted_via_web			127
2021-10-03 13:06:34	2021-10-03 13:07:15	2021-10-03	مركز صحي اولي	مركز صحي حي الحسين الاولي	34	سورية		شهادة دبلوم		أكثر من سنة	تطعيم طفلي	1	0	0	0	0		نعم	أوافق بشدة	أوافق بشدة	أوافق بشدة	أوافق بشدة	أوافق بشدة	أوافق بشدة	لا أوافق بشدة		أوافق بشدة	أوافق بشدة	أوافق بشدة	أوافق بشدة			220086202	d66882ef-20d4-412e-a03f-40731c022c83	2021-10-03 19:59:42			submitted_via_web			128
2021-10-04 09:34:31	2021-10-04 09:35:16	2021-10-04	مركز صحي اولي	مركز صحي حي الحسين الاولي	25	أردنية		بكالوريوس		من ستة اشهر - سنة	تطعيم طفلي الرعاية قبل الولادة الرعاية بعد الولادة-النفاس	1	0	1	1	0		نعم	أوافق بشدة	أوافق بشدة	أوافق بشدة	أوافق بشدة	أوافق بشدة	أوافق بشدة	محايد		أوافق بشدة	أوافق بشدة	أوافق بشدة	أوافق بشدة			220148387	7bf5ac8a-0b0c-49c2-948d-6ec7940226da	2021-10-04 06:35:27			submitted_via_web			129
2021-10-04 09:35:16	2021-10-04 09:51:13	2021-10-04	مركز صحي اولي	مركز صحي حي الحسين الاولي	17	غير ذلك	يمنيه	غير ذلك	اساسي	أول زيارة	تطعيم طفلي	1	0	0	0	0		نعم	عاجز عن الإجابة	عاجز عن الإجابة	عاجز عن الإجابة	عاجز عن الإجابة	عاجز عن الإجابة	عاجز عن الإجابة	عاجز عن الإجابة		عاجز عن الإجابة	عاجز عن الإجابة	عاجز عن الإجابة	عاجز عن الإجابة			220152145	07c70eb6-1b1b-4a12-9e08-018ad5c7f9e2	2021-10-04 06:51:25			submitted_via_web			130
2021-10-04 09:51:13	2021-10-04 09:52:35	2021-10-04	مركز صحي اولي	مركز صحي حي الحسين الاولي	25	أردنية		شهادة دبلوم		أول زيارة	تطعيم طفلي	1	0	0	0	0		نعم	أوافق بشدة	أوافق بشدة	أوافق بشدة	أوافق بشدة	أوافق بشدة	أوافق بشدة	لا أوافق		أوافق بشدة	أوافق بشدة	أوافق بشدة	أوافق بشدة			220152362	31ddb06f-43a0-4361-8387-94ef7dad08b0	2021-10-04 06:52:47			submitted_via_web			131
2021-10-04 09:52:35	2021-10-04 10:08:03	2021-10-04	مركز صحي اولي	مركز صحي حي الحسين الاولي	23	أردنية		غير ذلك	توجيهي	أكثر من سنة	تطعيم طفلي تنظيم الأسرة	1	1	0	0	0		نعم	أوافق بشدة	أوافق بشدة	أوافق بشدة	أوافق بشدة	أوافق بشدة	أوافق بشدة	محايد		أوافق بشدة	أوافق بشدة	أوافق بشدة	أوافق بشدة			220156215	e4014e59-744c-4c1d-adfb-a2abd873c063	2021-10-04 07:08:16			submitted_via_web			132
2021-10-04 10:08:03	2021-10-04 10:09:24	2021-10-04	مركز صحي اولي	مركز صحي حي الحسين الاولي	35	أردنية		غير ذلك	توجيهي	أكثر من سنة	تطعيم طفلي تنظيم الأسرة الرعاية قبل الولادة الرعاية بعد الولادة-النفاس	1	1	1	1	0		نعم	أوافق بشدة	أوافق بشدة	أوافق بشدة	أوافق بشدة	أوافق بشدة	أوافق بشدة	لا أوافق		أوافق بشدة	أوافق بشدة	أوافق بشدة	أوافق بشدة			220156489	b0756859-10fa-49c0-b2ce-1bef654f4b6f	2021-10-04 07:09:36			submitted_via_web			133
2021-10-04 10:09:24	2021-10-04 10:13:40	2021-10-04	مركز صحي اولي	مركز صحي حي الحسين الاولي	28	أردنية		بكالوريوس		أكثر من سنة	تطعيم طفلي تنظيم الأسرة الرعاية قبل الولادة الرعاية بعد الولادة-النفاس	1	1	1	1	0		نعم	أوافق بشدة	أوافق بشدة	أوافق بشدة	أوافق بشدة	أوافق بشدة	أوافق بشدة	لا أوافق بشدة		أوافق بشدة	أوافق بشدة	أوافق بشدة	أوافق بشدة			220157498	77669ac8-f9fb-4d06-9c1d-bbf72473ca25	2021-10-04 07:14:24			submitted_via_web			134
2021-10-04 10:13:40	2021-10-04 10:21:48	2021-10-04	مركز صحي اولي	مركز صحي حي الحسين الاولي	37	أردنية		غير ذلك	توجيهي	أكثر من سنة	تطعيم طفلي	1	0	0	0	0		نعم	أوافق بشدة	أوافق بشدة	أوافق بشدة	أوافق بشدة	أوافق بشدة	أوافق بشدة	لا أوافق بشدة		أوافق بشدة	أوافق بشدة	أوافق بشدة	أوافق بشدة			220159737	d5855897-de92-45ed-a783-650469c0347a	2021-10-04 07:22:00			submitted_via_web			135
2021-10-04 10:21:48	2021-10-04 10:45:54	2021-10-04	مركز صحي اولي	مركز صحي حي الحسين الاولي	30	أردنية		غير ذلك	ثانوي	أكثر من سنة	تطعيم طفلي الرعاية قبل الولادة	1	0	1	0	0		نعم	أوافق بشدة	أوافق بشدة	أوافق بشدة	أوافق بشدة	أوافق بشدة	أوافق بشدة	لا أوافق بشدة		أوافق بشدة	أوافق بشدة	أوافق بشدة	أوافق بشدة			220166435	b17733d6-553e-450a-8048-8b099255d5e3	2021-10-04 07:46:06			submitted_via_web			136
2021-10-04 10:45:54	2021-10-04 10:58:49	2021-10-04	مركز صحي اولي	مركز صحي حي الحسين الاولي	37	أردنية		غير ذلك	توجيهي	أكثر من سنة	تطعيم طفلي تنظيم الأسرة الرعاية قبل الولادة الرعاية بعد الولادة-النفاس	1	1	1	1	0		نعم	أوافق بشدة	أوافق بشدة	أوافق بشدة	أوافق بشدة	أوافق بشدة	أوافق بشدة	لا أوافق بشدة		أوافق بشدة	أوافق بشدة	أوافق بشدة	أوافق بشدة			220169570	21a1120c-c848-45a5-bca8-0d07415aed7d	2021-10-04 07:59:01			submitted_via_web			137
2021-10-04 10:58:50	2021-10-04 10:59:50	2021-10-04	مركز صحي اولي	مركز صحي حي الحسين الاولي	35	سورية		غير ذلك	تاسع	أول زيارة	تطعيم طفلي	1	0	0	0	0		نعم	محايد	محايد	محايد	محايد	محايد	محايد	محايد		محايد	محايد	محايد	عاجز عن الإجابة			220169885	b46b178d-9cc4-422e-a88d-2b7e14cd28c7	2021-10-04 08:00:02			submitted_via_web			138
2021-10-04 10:59:51	2021-10-04 11:04:49	2021-10-04	مركز صحي اولي	مركز صحي حي الحسين الاولي	22	سورية		غير ذلك	ثامن	أكثر من سنة	تطعيم طفلي تنظيم الأسرة	1	1	0	0	0		نعم	أوافق بشدة	أوافق بشدة	أوافق بشدة	أوافق بشدة	أوافق بشدة	أوافق بشدة	لا أوافق		أوافق بشدة	أوافق بشدة	أوافق بشدة	أوافق بشدة			220170804	3415e324-4ab6-4b6c-a83d-6eb81c45ac23	2021-10-04 08:05:01			submitted_via_web			139
2021-10-04 11:04:50	2021-10-04 11:15:40	2021-10-04	مركز صحي اولي	مركز صحي حي الحسين الاولي	26	أردنية		غير ذلك	توجيهي	أكثر من سنة	تطعيم طفلي	1	0	0	0	0		نعم	أوافق بشدة	أوافق بشدة	أوافق بشدة	أوافق بشدة	أوافق بشدة	أوافق بشدة	لا أوافق بشدة		أوافق بشدة	أوافق بشدة	أوافق بشدة	أوافق بشدة			220173546	77840da1-2f79-41ee-8498-a4fad0fb1281	2021-10-04 08:15:51			submitted_via_web			140
2021-10-04 11:15:40	2021-10-04 11:18:24	2021-10-04	مركز صحي اولي	مركز صحي حي الحسين الاولي	22	أردنية		غير ذلك	توجيهي	أكثر من سنة	تطعيم طفلي تنظيم الأسرة	1	1	0	0	0		نعم	أوافق بشدة	أوافق بشدة	أوافق بشدة	أوافق	أوافق	أوافق بشدة	لا أوافق بشدة		أوافق بشدة	أوافق بشدة	أوافق بشدة	أوافق بشدة			220174080	c09b0294-7d96-418c-95ae-07c7f9cc1bd5	2021-10-04 08:18:36			submitted_via_web			141
2021-10-04 11:18:24	2021-10-04 11:30:08	2021-10-04	مركز صحي اولي	مركز صحي حي الحسين الاولي	37	أردنية		غير ذلك	ثانوي	أكثر من سنة	تطعيم طفلي تنظيم الأسرة	1	1	0	0	0		نعم	أوافق بشدة	أوافق بشدة	أوافق بشدة	أوافق بشدة	أوافق بشدة	أوافق بشدة	لا أوافق بشدة		أوافق بشدة	أوافق بشدة	أوافق بشدة	أوافق بشدة			220177213	89045f42-270c-402a-8dc6-3a4cb73e6d2d	2021-10-04 08:30:21			submitted_via_web			142
2021-10-04 11:49:20	2021-10-04 12:36:45	2021-10-04	مركز صحي اولي	مركز صحي حي الحسين الاولي	20	أردنية		شهادة دبلوم		أكثر من سنة	تطعيم طفلي تنظيم الأسرة الرعاية قبل الولادة الرعاية بعد الولادة-النفاس	1	1	1	1	0		نعم	أوافق بشدة	أوافق بشدة	أوافق بشدة	أوافق بشدة	أوافق بشدة	أوافق بشدة	عاجز عن الإجابة		أوافق بشدة	أوافق بشدة	أوافق بشدة	أوافق بشدة			220197305	d7fd1514-129e-49ee-8961-039b52551935	2021-10-04 09:36:57			submitted_via_web			143
2021-10-04 12:36:45	2021-10-04 12:37:51	2021-10-04	مركز صحي اولي	مركز صحي حي الحسين الاولي	26	سورية		غير ذلك	ثانوي	أكثر من سنة	تطعيم طفلي	1	0	0	0	0		نعم	أوافق بشدة	أوافق بشدة	أوافق بشدة	أوافق بشدة	أوافق بشدة	أوافق بشدة	لا أوافق		أوافق بشدة	أوافق بشدة	أوافق بشدة	أوافق بشدة			220197824	ee4e9dde-62e1-4a8b-9b71-b99f50682b4e	2021-10-04 09:38:03			submitted_via_web			144
2021-10-04 12:37:51	2021-10-04 12:39:12	2021-10-04	مركز صحي اولي	مركز صحي حي الحسين الاولي	38	أردنية		شهادة دبلوم		أكثر من سنة	تطعيم طفلي تنظيم الأسرة	1	1	0	0	0		نعم	أوافق	أوافق بشدة	أوافق بشدة	أوافق بشدة	أوافق بشدة	أوافق بشدة	لا أوافق بشدة		أوافق بشدة	أوافق بشدة	أوافق بشدة	أوافق بشدة			220198373	7d556cfe-3a0a-4b17-8394-2157dbe73ff1	2021-10-04 09:39:24			submitted_via_web			145
2021-10-04 12:39:12	2021-10-04 12:59:44	2021-10-04	مركز صحي اولي	مركز صحي حي الحسين الاولي	26	أردنية		بكالوريوس		أكثر من سنة	تطعيم طفلي تنظيم الأسرة	1	1	0	0	0		نعم	أوافق بشدة	أوافق بشدة	أوافق بشدة	أوافق بشدة	أوافق بشدة	أوافق بشدة	لا أوافق بشدة		أوافق بشدة	أوافق بشدة	أوافق بشدة	أوافق بشدة			220206803	7d528c6d-4201-4a24-9b5c-eeea187728d6	2021-10-04 09:59:57			submitted_via_web			146
2021-10-04 12:59:44	2021-10-04 13:00:37	2021-10-04	مركز صحي اولي	مركز صحي حي الحسين الاولي	33	سورية		شهادة دبلوم		أكثر من سنة	تطعيم طفلي	1	0	0	0	0		نعم	أوافق	أوافق	أوافق	أوافق	أوافق	أوافق	لا أوافق بشدة		أوافق	أوافق بشدة	أوافق بشدة	أوافق بشدة			220207055	2dfcafdc-a72e-481e-91ba-ee150f4860b8	2021-10-04 10:00:49			submitted_via_web			147
2021-09-26 11:38:41	2021-10-07 10:23:44	2021-10-07	مركز صحي شامل	مركز صحي البادية الشمالية الشامل	32	أردنية		غير ذلك	ثانوية عامة	من ستة اشهر - سنة	تنظيم الأسرة	0	1	0	0	0		نعم	أوافق	أوافق بشدة	أوافق	أوافق	أوافق بشدة	أوافق بشدة	لا أوافق		أوافق	أوافق بشدة	أوافق بشدة	أوافق بشدة			221100455	b53cbfbb-9356-48c0-8018-e8ec738c40fe	2021-10-07 07:23:56			submitted_via_web			148
2021-10-07 10:23:44	2021-10-07 10:24:39	2021-10-07	مركز صحي شامل	مركز صحي البادية الشمالية الشامل	25	سورية		غير ذلك	إعدادي	أول زيارة	تنظيم الأسرة	0	1	0	0	0		لا															221100979	afa8a3f8-53ba-4d2b-b684-27021c406111	2021-10-07 07:24:51			submitted_via_web			149
2021-10-07 10:24:39	2021-10-07 10:26:02	2021-10-07	مركز صحي شامل	مركز صحي البادية الشمالية الشامل	40	أردنية		شهادة دبلوم		من ثلاث - ستة اشهر	تطعيم طفلي تنظيم الأسرة	1	1	0	0	0		نعم	أوافق بشدة	أوافق بشدة	أوافق بشدة	أوافق بشدة	أوافق بشدة	أوافق بشدة	لا أوافق		أوافق	أوافق بشدة	أوافق بشدة	أوافق بشدة			221101834	549b2af3-c0bd-4937-9164-f41fc18fd0fe	2021-10-07 07:26:14			submitted_via_web			150
2021-10-07 10:26:02	2021-10-07 10:26:56	2021-10-07	مركز صحي شامل	مركز صحي البادية الشمالية الشامل	30	أردنية		بكالوريوس		أكثر من سنة	تطعيم طفلي تنظيم الأسرة الرعاية بعد الولادة-النفاس	1	1	0	1	0		لا															221102405	90d28711-0926-458f-a45b-6c05cd3a808d	2021-10-07 07:27:03			submitted_via_web			151
2021-10-07 10:26:56	2021-10-07 10:27:45	2021-10-07	مركز صحي شامل	مركز صحي البادية الشمالية الشامل	22	سورية		غير ذلك	ثانوية عامة	أول زيارة	الرعاية قبل الولادة	0	0	1	0	0		لا															221103055	ac57abcd-e042-4514-97f2-9eb386818b19	2021-10-07 07:27:57			submitted_via_web			152
2021-10-07 10:27:45	2021-10-07 10:28:36	2021-10-07	مركز صحي شامل	مركز صحي البادية الشمالية الشامل	28	أردنية		شهادة دبلوم		أكثر من سنة	تطعيم طفلي تنظيم الأسرة الرعاية قبل الولادة الرعاية بعد الولادة-النفاس	1	1	1	1	0		نعم	أوافق بشدة	أوافق بشدة	أوافق بشدة	أوافق	أوافق بشدة	أوافق بشدة	لا أوافق		أوافق بشدة	أوافق بشدة	أوافق بشدة	أوافق بشدة			221103469	a5d84c3e-bd68-40d3-a2df-2aaff59622ab	2021-10-07 07:28:48			submitted_via_web			153
2021-10-07 10:28:36	2021-10-07 10:29:45	2021-10-07	مركز صحي شامل	مركز صحي البادية الشمالية الشامل	30	أردنية		شهادة دبلوم		أكثر من سنة	تطعيم طفلي تنظيم الأسرة	1	1	0	0	0		لا															221104019	cf85bde1-c330-4a16-a7da-99e158269977	2021-10-07 07:30:43			submitted_via_web			154
2021-10-07 10:29:45	2021-10-07 10:32:04	2021-10-07	مركز صحي شامل	مركز صحي البادية الشمالية الشامل	25	أردنية		بكالوريوس		أكثر من سنة	تطعيم طفلي تنظيم الأسرة الرعاية قبل الولادة الرعاية بعد الولادة-النفاس	1	1	1	1	0		نعم	أوافق بشدة	أوافق بشدة	أوافق بشدة	أوافق	أوافق بشدة	أوافق	أوافق		عاجز عن الإجابة	أوافق	أوافق	أوافق بشدة			221104576	2f91e067-9a68-454a-9a65-2beff9a1475f	2021-10-07 07:32:16			submitted_via_web			155
2021-10-07 10:32:04	2021-10-07 10:33:10	2021-10-07	مركز صحي شامل	مركز صحي البادية الشمالية الشامل	26	سورية		غير ذلك	لا تقرأ ولا تكتب	أول زيارة	تطعيم طفلي	1	0	0	0	0		لا															221104952	03fa496b-672a-44b0-8b19-32d848bd3f80	2021-10-07 07:33:22			submitted_via_web			156
2021-10-07 10:33:10	2021-10-07 10:34:40	2021-10-07	مركز صحي شامل	مركز صحي البادية الشمالية الشامل	34	غير ذلك	يمنية	بكالوريوس		من ستة اشهر - سنة	تطعيم طفلي تنظيم الأسرة	1	1	0	0	0		نعم	أوافق	أوافق بشدة	أوافق	أوافق	أوافق بشدة	أوافق بشدة	لا أوافق		عاجز عن الإجابة	أوافق	أوافق بشدة	أوافق			221105278	df060773-11e9-416f-a84f-d3f8c78cd88f	2021-10-07 07:34:52			submitted_via_web			157
2021-10-07 10:34:40	2021-10-07 10:36:00	2021-10-07	مركز صحي شامل	مركز صحي البادية الشمالية الشامل	29	أردنية		بكالوريوس		أكثر من سنة	تنظيم الأسرة	0	1	0	0	0		نعم	أوافق بشدة	أوافق بشدة	أوافق بشدة	محايد	أوافق بشدة	أوافق بشدة	لا أوافق		أوافق بشدة	أوافق بشدة	أوافق بشدة	أوافق بشدة			221105576	07dfeb2e-da24-49f0-ba9d-3181b16144b4	2021-10-07 07:36:13			submitted_via_web			158
2021-10-07 10:36:01	2021-10-07 10:37:17	2021-10-07	مركز صحي شامل	مركز صحي البادية الشمالية الشامل	34	أردنية		غير ذلك	ثانوية عامة	من ثلاث - ستة اشهر	تطعيم طفلي تنظيم الأسرة الرعاية بعد الولادة-النفاس	1	1	0	1	0		نعم	أوافق بشدة	أوافق بشدة	أوافق بشدة	أوافق	أوافق بشدة	أوافق بشدة	لا أوافق		أوافق	أوافق بشدة	أوافق بشدة	أوافق بشدة			221106006	b1afd381-4cc8-4038-8bc6-1518308e6a78	2021-10-07 07:37:30			submitted_via_web			159
2021-09-26 09:58:48	2021-09-26 10:35:36	2021-09-26	مركز صحي شامل	مركز صحي رحاب الشامل	25	أردنية		غير ذلك	توجيهي	أول زيارة	الرعاية قبل الولادة	0	0	1	0	0		لا															221107985	2be36a72-efa4-403a-a068-677d8a1c9a36	2021-10-07 07:45:13			submitted_via_web			160
2021-10-07 14:29:01	2021-10-07 14:30:44		مركز صحي شامل	مركز صحي المفرق الشامل	30	أردنية		شهادة دبلوم		من ستة اشهر - سنة	تنظيم الأسرة	0	1	0	0	0		نعم	لا أوافق	أوافق	لا أوافق	محايد	أوافق	أوافق	أوافق بشدة		أوافق	لا أوافق	محايد	محايد			221179704	062e1fd3-d8cb-40b1-9189-0acef681b2dd	2021-10-07 11:30:52			submitted_via_web			161
2021-10-07 14:30:45	2021-10-07 14:31:20	2021-10-07	مركز صحي شامل	مركز صحي المفرق الشامل		أردنية		بكالوريوس		أكثر من سنة	تنظيم الأسرة	0	1	0	0	0		لا															221180001	85a97a4f-f3aa-427b-9c3d-05a10e867c38	2021-10-07 11:31:28			submitted_via_web			162
2021-10-07 14:31:21	2021-10-07 14:31:41		مركز صحي شامل	مركز صحي المفرق الشامل		أردنية		غير ذلك		أكثر من سنة	تنظيم الأسرة	0	1	0	0	0																	221180117	5df9dbd0-b66a-4ca3-9a15-f507402e84e1	2021-10-07 11:31:48			submitted_via_web			163
2021-10-07 14:31:41	2021-10-07 14:32:43		مركز صحي شامل	مركز صحي المفرق الشامل	33	أردنية		شهادة دبلوم		من ستة اشهر - سنة	تنظيم الأسرة	0	1	0	0	0		نعم	لا أوافق	لا أوافق	لا أوافق	لا أوافق بشدة	لا أوافق	لا أوافق	أوافق		لا أوافق بشدة	لا أوافق	لا أوافق	لا أوافق			221180576	c1dbf07c-e0e6-41a8-a080-9d77c7166c55	2021-10-07 11:32:51			submitted_via_web			164
2021-10-07 14:32:44	2021-10-07 14:33:11	2021-10-07	مركز صحي شامل	مركز صحي المفرق الشامل	33	أردنية		شهادة دبلوم		من ستة اشهر - سنة	تنظيم الأسرة	0	1	0	0	0																	221180720	a145a793-fc76-464c-a2b8-f073d2f8913c	2021-10-07 11:33:19			submitted_via_web			165
2021-10-07 14:33:12	2021-10-07 14:34:10	2021-10-07	مركز صحي شامل	مركز صحي المفرق الشامل		أردنية		بكالوريوس		أكثر من سنة	تنظيم الأسرة	0	1	0	0	0		نعم	لا أوافق	محايد	لا أوافق بشدة	أوافق	لا أوافق	لا أوافق	أوافق		لا أوافق بشدة	لا أوافق بشدة	لا أوافق	محايد			221181034	1172323e-46db-4a89-bf65-65e92dcb9684	2021-10-07 11:34:18			submitted_via_web			166
2021-10-07 14:34:10	2021-10-07 14:34:52	2021-10-07	مركز صحي شامل	مركز صحي المفرق الشامل	39	سورية		غير ذلك		أول زيارة	تنظيم الأسرة	0	1	0	0	0		لا															221181333	916c91ce-68cc-485b-a733-f420439cedbf	2021-10-07 11:34:59			submitted_via_web			167
2021-10-07 14:34:52	2021-10-07 14:35:12	2021-10-07	مركز صحي شامل	مركز صحي المفرق الشامل		سورية		غير ذلك		أول زيارة	تطعيم طفلي	1	0	0	0	0		لا															221181468	be94017d-5a98-4317-b6cd-997ba955c4ac	2021-10-07 11:35:19			submitted_via_web			168
2021-10-07 14:35:12	2021-10-07 14:37:32	2021-10-07	مركز صحي شامل	مركز صحي المفرق الشامل		سورية		غير ذلك		من ثلاث - ستة اشهر	تطعيم طفلي	1	0	0	0	0		لا															221182156	ae009efa-dac0-467b-9ca8-b6d9a1a5a2c8	2021-10-07 11:37:40			submitted_via_web			169
2021-10-07 14:37:32	2021-10-07 14:37:55	2021-10-07	مركز صحي شامل	مركز صحي المفرق الشامل	40	سورية		شهادة دبلوم		من ثلاث - ستة اشهر	تطعيم طفلي	1	0	0	0	0																	221182221	4c88ba3d-66e1-471c-a461-28076ea19b3b	2021-10-07 11:38:03			submitted_via_web			170
2021-10-07 14:37:56	2021-10-07 14:38:19	2021-10-07	مركز صحي شامل	مركز صحي المفرق الشامل	33	سورية		غير ذلك		من ستة اشهر - سنة	تطعيم طفلي	1	0	0	0	0		لا															221182311	711533b9-f6de-4124-8fdc-59752299a60c	2021-10-07 11:38:27			submitted_via_web			171
2021-10-07 14:38:19	2021-10-07 14:39:06	2021-10-07	مركز صحي شامل	مركز صحي المفرق الشامل		سورية		غير ذلك		من ستة اشهر - سنة	تطعيم طفلي	1	0	0	0	0		لا															221182505	35cab842-e1a9-4065-9cf9-4132239cb0f6	2021-10-07 11:39:14			submitted_via_web			172
2021-10-07 14:39:06	2021-10-07 14:39:32	2021-10-07	مركز صحي شامل	مركز صحي المفرق الشامل		سورية		غير ذلك		أكثر من سنة	الرعاية بعد الولادة-النفاس غير ذلك	0	0	0	1	1		لا															221182579	ca48497f-bf90-475f-940a-80fbf023f97c	2021-10-07 11:39:31			submitted_via_web			173
2021-10-07 14:39:32	2021-10-07 14:39:56	2021-10-06	مركز صحي شامل	مركز صحي المفرق الشامل	40	أردنية		دبلوم عالي		أول زيارة	تنظيم الأسرة الرعاية بعد الولادة-النفاس	0	1	0	1	0																	221182807	49bef71d-002e-4f98-b8c7-fe733a637c78	2021-10-07 11:40:04			submitted_via_web			174
2021-10-07 14:40:09	2021-10-07 14:40:29	2021-10-07	مركز صحي شامل	مركز صحي المفرق الشامل		أردنية		شهادة دبلوم		من ثلاث - ستة اشهر	الرعاية قبل الولادة	0	0	1	0	0		لا															221183001	979e246b-47fa-4208-a801-6ec68020347b	2021-10-07 11:40:37			submitted_via_web			176
2021-10-07 14:40:29	2021-10-07 14:47:14	2021-10-07	مركز صحي شامل	مركز صحي المفرق الشامل		سورية		غير ذلك		من ثلاث - ستة اشهر	الرعاية بعد الولادة-النفاس	0	0	0	1	0		لا															221185398	6cd23849-b204-4b93-9013-93b9ace99ecc	2021-10-07 11:47:19			submitted_via_web			177
2021-10-09 08:49:36	2021-10-09 08:50:51	2021-10-09	مركز صحي اولي	مركز صحي حي الحسين الاولي	30	سورية		غير ذلك	اساسي	أكثر من سنة	تطعيم طفلي	1	0	0	0	0		لا															221628006	f75f6546-23ee-48f0-9fb1-f58ea5c94bf0	2021-10-09 05:51:03			submitted_via_web			178
2021-10-09 08:50:51	2021-10-09 09:16:27	2021-10-09	مركز صحي اولي	مركز صحي حي الحسين الاولي	26	سورية		غير ذلك	اساسي	أكثر من سنة	تطعيم طفلي	1	0	0	0	0		لا															221634182	dfa24883-27db-49e0-afcb-ec1c1007f7d6	2021-10-09 06:34:43			submitted_via_web			179
2021-10-09 09:34:13	2021-10-09 09:36:00	2021-10-09	مركز صحي اولي	مركز صحي حي الحسين الاولي	23	أردنية		غير ذلك	ثانويه عامه	أكثر من سنة	تطعيم طفلي	1	0	0	0	0		نعم	أوافق	أوافق بشدة	أوافق	محايد	أوافق بشدة	أوافق	لا أوافق		محايد	أوافق	أوافق بشدة	أوافق			221634462	e1e5b7dc-a633-4f78-8e66-41820c03fca4	2021-10-09 06:36:11			submitted_via_web			180
2021-10-09 09:44:01	2021-10-09 09:45:22	2021-10-09	مركز صحي اولي	مركز صحي حي الحسين الاولي	37	أردنية		غير ذلك	ثانويه عامه	أكثر من سنة	تطعيم طفلي	1	0	0	0	0		نعم	أوافق	أوافق	أوافق	أوافق	أوافق بشدة	أوافق بشدة	محايد		محايد	أوافق	أوافق بشدة	أوافق			221635976	bb3be324-6752-45a2-9e3f-5d7cd83cbb88	2021-10-09 06:45:33			submitted_via_web			181
2021-10-09 09:45:22	2021-10-09 09:52:31	2021-10-09	مركز صحي اولي	مركز صحي حي الحسين الاولي	30	أردنية		غير ذلك	ثانويه عامه	أكثر من سنة	تطعيم طفلي تنظيم الأسرة	1	1	0	0	0		نعم	أوافق بشدة	أوافق بشدة	أوافق	أوافق	أوافق بشدة	أوافق بشدة	لا أوافق		أوافق	أوافق	أوافق	أوافق			221637043	b31950d8-5f9b-43c0-9453-f57b0fc1612e	2021-10-09 06:52:43			submitted_via_web			182
2021-10-09 09:52:31	2021-10-09 10:05:06	2021-10-09	مركز صحي اولي	مركز صحي حي الحسين الاولي	23	أردنية		غير ذلك	تاسع اساسي	أكثر من سنة	تطعيم طفلي	1	0	0	0	0		نعم	محايد	أوافق بشدة	محايد	محايد	أوافق بشدة	أوافق بشدة	محايد		محايد	أوافق	أوافق بشدة	أوافق			221639003	14880322-2b24-46c1-b217-55ce6d6a0849	2021-10-09 07:05:18			submitted_via_web			183
2021-10-09 10:05:06	2021-10-09 10:15:25	2021-10-09	مركز صحي اولي	مركز صحي حي الحسين الاولي	23	سورية		غير ذلك	سابع اساسي	أكثر من سنة	تطعيم طفلي	1	0	0	0	0		لا															221640348	5b13ca39-554e-400a-8554-894cf01c424e	2021-10-09 07:15:37			submitted_via_web			184
2021-10-09 10:15:26	2021-10-09 11:41:03	2021-10-09	مركز صحي اولي	مركز صحي حي الحسين الاولي	25	أردنية		شهادة دبلوم		أكثر من سنة	تطعيم طفلي	1	0	0	0	0		نعم	أوافق	أوافق	أوافق	أوافق	أوافق	أوافق	أوافق		أوافق	أوافق	أوافق	أوافق			221655996	6c89cb67-dd4a-4507-9959-f80591501a36	2021-10-09 08:41:15			submitted_via_web			185
2021-10-04 13:00:37	2021-10-09 13:23:40	2021-10-09	مركز صحي اولي	مركز صحي حي الحسين الاولي	25	أردنية		شهادة دبلوم		أكثر من سنة	تطعيم طفلي تنظيم الأسرة	1	1	0	0	0		نعم	أوافق بشدة	أوافق بشدة	أوافق بشدة	أوافق بشدة	أوافق بشدة	أوافق بشدة	لا أوافق بشدة		أوافق بشدة	أوافق بشدة	أوافق بشدة	أوافق بشدة			221677615	4a42526f-39db-4197-a0a2-3eaca5321819	2021-10-09 10:23:51			submitted_via_web			186
2021-10-09 14:01:39	2021-10-09 14:03:04		مركز صحي شامل	مركز صحي المفرق الشامل	30	أردنية		بكالوريوس		أكثر من سنة	تطعيم طفلي تنظيم الأسرة الرعاية قبل الولادة الرعاية بعد الولادة-النفاس	1	1	1	1	0		نعم	محايد	أوافق	محايد	محايد	أوافق بشدة	محايد	أوافق		محايد	محايد	أوافق	أوافق بشدة			221687040	206cb13d-aead-4312-a0e2-9432a2ae51fc	2021-10-09 11:03:15			submitted_via_web			187
2021-10-09 14:03:04	2021-10-09 14:04:16	2021-10-09	مركز صحي شامل	مركز صحي المفرق الشامل	28	أردنية		ماجستير		أكثر من سنة	تطعيم طفلي تنظيم الأسرة	1	1	0	0	0		نعم	أوافق	أوافق	أوافق	أوافق	أوافق	أوافق	محايد		أوافق	أوافق	أوافق	أوافق			221687383	df227731-b5df-4354-95b7-498741e4e73d	2021-10-09 11:04:27			submitted_via_web			188
2021-10-09 14:04:58	2021-10-09 14:05:49	2021-10-09	مركز صحي شامل	مركز صحي المفرق الشامل	30	أردنية		دبلوم عالي		أكثر من سنة	تطعيم طفلي تنظيم الأسرة الرعاية قبل الولادة الرعاية بعد الولادة-النفاس	1	1	1	1	0		نعم	أوافق	محايد	أوافق	أوافق	أوافق	أوافق	محايد		أوافق	أوافق	أوافق	أوافق			221687817	7cdfa4fd-3e72-43c9-b6e5-65e1c35a287c	2021-10-09 11:06:00			submitted_via_web			189
2021-10-09 14:06:25	2021-10-09 14:07:24	2021-10-09	مركز صحي شامل	مركز صحي المفرق الشامل	25	سورية		غير ذلك	عاشر	من ثلاث - ستة اشهر	تطعيم طفلي	1	0	0	0	0		نعم	أوافق	أوافق	أوافق	أوافق	أوافق	أوافق	محايد		أوافق	لا أوافق	أوافق	أوافق			221688328	29883aa6-583c-49b8-a1e2-30d8657a57c9	2021-10-09 11:07:35			submitted_via_web			190
2021-10-09 14:07:24	2021-10-09 14:08:47	2021-10-09	مركز صحي شامل	مركز صحي المفرق الشامل	27	سورية		غير ذلك	ثانوي	من ستة اشهر - سنة	تطعيم طفلي تنظيم الأسرة	1	1	0	0	0		نعم	لا أوافق	لا أوافق	لا أوافق	لا أوافق	لا أوافق بشدة	محايد	لا أوافق بشدة		محايد	لا أوافق	لا أوافق بشدة	محايد			221688705	34688b3a-97ca-48aa-a333-019d3292ec2c	2021-10-09 11:08:58			submitted_via_web			191
2021-10-09 14:08:47	2021-10-09 14:10:18	2021-10-09	مركز صحي شامل	مركز صحي المفرق الشامل	33	غير ذلك	يمنية	غير ذلك	تاسع	أكثر من سنة	تطعيم طفلي	1	0	0	0	0		نعم	أوافق	أوافق	أوافق	أوافق	أوافق	أوافق بشدة	لا أوافق		أوافق	محايد	أوافق	أوافق بشدة			221689155	cc8c7f54-d880-493e-a82a-9685f9022fab	2021-10-09 11:10:29			submitted_via_web			192
2021-10-09 14:10:18	2021-10-09 14:11:21	2021-10-09	مركز صحي شامل	مركز صحي المفرق الشامل	40	أردنية		بكالوريوس		أكثر من سنة	تطعيم طفلي تنظيم الأسرة	1	1	0	0	0		نعم	أوافق بشدة	أوافق بشدة	أوافق بشدة	أوافق بشدة	أوافق بشدة	أوافق بشدة	محايد		أوافق بشدة	أوافق بشدة	أوافق بشدة	أوافق بشدة			221689438	00f5648c-8070-46c2-843a-d5f86174a402	2021-10-09 11:11:24			submitted_via_web			193
2021-10-09 14:11:22	2021-10-09 14:12:33	2021-10-09	مركز صحي شامل	مركز صحي المفرق الشامل	36	أردنية		شهادة دبلوم		من ستة اشهر - سنة	تطعيم طفلي	1	0	0	0	0		نعم	أوافق	أوافق	أوافق	أوافق	أوافق	أوافق	محايد		أوافق	محايد	أوافق	أوافق			221689899	280dc789-93ba-4794-ab21-f71ef6f51bd6	2021-10-09 11:12:44			submitted_via_web			194
2021-10-09 14:12:33	2021-10-09 14:13:25	2021-10-09	مركز صحي شامل	مركز صحي المفرق الشامل		سورية		شهادة دبلوم		من ثلاث - ستة اشهر	تطعيم طفلي	1	0	0	0	0		نعم	محايد	محايد	محايد	محايد	محايد	محايد	محايد		محايد	محايد	محايد	محايد			221690158	9e73fe70-bd17-496d-9541-3686a83837c0	2021-10-09 11:13:37			submitted_via_web			195
2021-10-09 14:13:25	2021-10-09 14:16:30	2021-10-09	مركز صحي شامل	مركز صحي المفرق الشامل	38	أردنية		بكالوريوس		أكثر من سنة	تطعيم طفلي تنظيم الأسرة الرعاية قبل الولادة الرعاية بعد الولادة-النفاس غير ذلك	1	1	1	1	1	طب عام أسنان مختبر	نعم	أوافق بشدة	أوافق بشدة	أوافق بشدة	أوافق بشدة	أوافق بشدة	أوافق بشدة	محايد		أوافق بشدة	محايد	أوافق بشدة	أوافق بشدة			221690971	7fa82ab4-05b6-4311-bc61-525178f6ee3f	2021-10-09 11:16:43			submitted_via_web			196
2021-10-09 14:16:31	2021-10-09 14:17:15	2021-10-09	مركز صحي شامل	مركز صحي المفرق الشامل	36	سورية		غير ذلك	اول ثانوي	أكثر من سنة	تطعيم طفلي	1	0	0	0	0		لا															221691169	84cc2073-59e2-4e65-b995-a0d871189474	2021-10-09 11:17:26			submitted_via_web			197
2021-10-09 14:17:15	2021-10-09 14:17:59	2021-10-09	مركز صحي شامل	مركز صحي المفرق الشامل	27	أردنية		بكالوريوس		أكثر من سنة	تطعيم طفلي تنظيم الأسرة الرعاية قبل الولادة الرعاية بعد الولادة-النفاس	1	1	1	1	0		نعم	أوافق بشدة	أوافق بشدة	أوافق بشدة	أوافق بشدة	أوافق بشدة	أوافق بشدة	لا أوافق		أوافق بشدة	أوافق بشدة	أوافق بشدة	أوافق بشدة			221691400	194190d3-bc7b-4176-b891-1260a869931a	2021-10-09 11:18:10			submitted_via_web			198
2021-10-09 14:17:33	2021-10-09 14:18:57	2021-10-09	مركز صحي شامل	مركز صحي المفرق الشامل	40	أردنية		دبلوم عالي		من ثلاث - ستة اشهر	تنظيم الأسرة	0	1	0	0	0		لا															221691752	cbd59bf4-6034-4ca6-8b53-177543760121	2021-10-09 11:19:08			submitted_via_web			199
2021-10-09 14:17:59	2021-10-09 14:19:01	2021-10-09	مركز صحي شامل	مركز صحي المفرق الشامل	44	أردنية		شهادة دبلوم		أكثر من سنة	تنظيم الأسرة	0	1	0	0	0		نعم	أوافق	أوافق	أوافق	أوافق	أوافق	أوافق	لا أوافق		أوافق	أوافق	أوافق	أوافق			221691774	f8b139f8-3937-419c-a16b-c30662d5a6cf	2021-10-09 11:19:12			submitted_via_web			200
2021-10-09 14:19:01	2021-10-09 14:19:40	2021-10-09	مركز صحي شامل	مركز صحي المفرق الشامل	23	سورية		غير ذلك	خامس	أكثر من سنة	تطعيم طفلي	1	0	0	0	0		لا															221691967	68152e9e-36a4-4c57-a682-1963ad68c9dd	2021-10-09 11:19:53			submitted_via_web			201
2021-10-09 14:18:57	2021-10-09 14:19:59	2021-10-09	مركز صحي شامل	مركز صحي المفرق الشامل	30	سورية		شهادة دبلوم		أول زيارة	تطعيم طفلي	1	0	0	0	0		لا															221692084	71ea35ae-d004-461a-a15d-37afa79e1388	2021-10-09 11:20:10			submitted_via_web			202
2021-10-09 14:19:40	2021-10-09 14:20:39	2021-10-09	مركز صحي شامل	مركز صحي المفرق الشامل	30	غير ذلك	يمنية	شهادة دبلوم			تطعيم طفلي	1	0	0	0	0		نعم	أوافق	أوافق	أوافق	أوافق	أوافق	أوافق	لا أوافق		أوافق	أوافق	أوافق	أوافق			221692366	1cc63200-ce35-4088-90f0-6b3eccd27a92	2021-10-09 11:20:51			submitted_via_web			203
2021-10-09 14:19:59	2021-10-09 14:20:48	2021-10-09	مركز صحي شامل	مركز صحي المفرق الشامل	33	أردنية		بكالوريوس		من ستة اشهر - سنة	تنظيم الأسرة	0	1	0	0	0		لا															221692434	764e25fe-0a69-4e05-a471-6293fa3a6834	2021-10-09 11:20:58			submitted_via_web			204
2021-10-09 14:20:39	2021-10-09 14:21:43	2021-10-09	مركز صحي شامل	مركز صحي المفرق الشامل	31	أردنية		بكالوريوس		أكثر من سنة	تطعيم طفلي تنظيم الأسرة	1	1	0	0	0		نعم	أوافق	أوافق	أوافق	أوافق	أوافق	أوافق	لا أوافق		أوافق	أوافق	أوافق	أوافق			221692759	8c72d005-3b88-4c20-8ddc-6c9711aff260	2021-10-09 11:21:54			submitted_via_web			205
2021-10-09 14:20:48	2021-10-09 14:22:09	2021-10-09	مركز صحي شامل	مركز صحي المفرق الشامل	35	سورية		شهادة دبلوم		أول زيارة	تنظيم الأسرة	0	1	0	0	0		لا															221692960	ee27ee52-d23d-4de2-81f0-d5f6cb81b84d	2021-10-09 11:22:20			submitted_via_web			206
2021-10-09 14:21:43	2021-10-09 14:22:27	2021-10-09	مركز صحي شامل	مركز صحي المفرق الشامل	33	أردنية		شهادة دبلوم		أكثر من سنة	تطعيم طفلي تنظيم الأسرة	1	1	0	0	0		نعم	أوافق بشدة	أوافق بشدة	أوافق بشدة	أوافق بشدة	أوافق بشدة	أوافق بشدة	لا أوافق		أوافق بشدة	أوافق بشدة	أوافق بشدة	أوافق بشدة			221693041	4051337f-c038-498f-a27f-58e8c42c3ad0	2021-10-09 11:22:39			submitted_via_web			207
2021-09-26 10:35:36	2021-10-07 10:48:13	2021-10-07	مركز صحي شامل	مركز صحي رحاب الشامل	27	أردنية		بكالوريوس		أكثر من سنة	تطعيم طفلي تنظيم الأسرة الرعاية قبل الولادة الرعاية بعد الولادة-النفاس	1	1	1	1	0		نعم	أوافق	أوافق بشدة	أوافق	لا أوافق	أوافق	أوافق	لا أوافق		أوافق	أوافق	أوافق	محايد			221854416	074b1112-4eb1-4ea8-a4e3-cd2ea3dd446e	2021-10-10 06:23:54			submitted_via_web			208
2021-10-07 10:48:13	2021-10-10 09:26:09	2021-10-10	مركز صحي شامل	مركز صحي رحاب الشامل	27	أردنية		غير ذلك	توجيهي	من ثلاث - ستة اشهر	تطعيم طفلي	1	0	0	0	0		نعم	أوافق	أوافق	أوافق	لا أوافق	أوافق	أوافق	أوافق		أوافق	أوافق	أوافق	أوافق			221854802	4747a19c-7248-4afe-ae31-efe35f159c16	2021-10-10 06:26:22			submitted_via_web			209
2021-10-10 09:26:15	2021-10-10 09:36:19	2021-10-10	مركز صحي شامل	مركز صحي رحاب الشامل	41	أردنية		غير ذلك	توجيهي	أكثر من سنة	تطعيم طفلي تنظيم الأسرة الرعاية بعد الولادة-النفاس	1	1	0	1	0		نعم	أوافق	أوافق بشدة	أوافق	لا أوافق	أوافق بشدة	محايد	لا أوافق		أوافق	أوافق	أوافق	محايد			221858159	bb358b95-a70a-4dbb-9616-9478ff970e35	2021-10-10 06:49:28			submitted_via_web			211
2021-10-10 09:36:19	2021-10-10 09:51:09	2021-10-10	مركز صحي شامل	مركز صحي رحاب الشامل	26	أردنية		بكالوريوس		أكثر من سنة	تطعيم طفلي الرعاية بعد الولادة-النفاس	1	0	0	1	0		نعم	أوافق	أوافق	أوافق	أوافق	أوافق	لا أوافق	محايد		أوافق	لا أوافق	أوافق	أوافق			221858384	6d1d7c52-daab-401b-8710-01bc3c0a923b	2021-10-10 06:51:30			submitted_via_web			212
2021-10-10 09:51:09	2021-10-10 10:01:12	2021-10-10	مركز صحي شامل	مركز صحي رحاب الشامل	30	أردنية		بكالوريوس		أكثر من سنة	تطعيم طفلي تنظيم الأسرة الرعاية قبل الولادة الرعاية بعد الولادة-النفاس	1	1	1	1	0		نعم	أوافق	أوافق بشدة	أوافق	لا أوافق	أوافق	أوافق	أوافق		محايد	أوافق	أوافق بشدة	أوافق			221859655	e7ec474e-afeb-4faa-825c-148d883c786f	2021-10-10 07:01:37			submitted_via_web			213
2021-10-10 10:01:13	2021-10-10 10:18:04	2021-10-10	مركز صحي شامل	مركز صحي رحاب الشامل	23	أردنية		بكالوريوس		أكثر من سنة	تطعيم طفلي الرعاية بعد الولادة-النفاس	1	0	0	1	0		نعم	أوافق	لا أوافق	أوافق	محايد	أوافق	أوافق	لا أوافق		أوافق	أوافق	أوافق	أوافق			221862374	3007c5a0-967c-4d8a-879a-377eb29c813a	2021-10-10 07:18:15			submitted_via_web			214
2021-10-10 10:17:38	2021-10-10 10:18:25	2021-10-10	مركز صحي شامل	مركز صحي المفرق الشامل	23	أردنية		شهادة دبلوم		من ستة اشهر - سنة	تطعيم طفلي تنظيم الأسرة	1	1	0	0	0		نعم	لا أوافق	لا أوافق	لا أوافق	لا أوافق	لا أوافق	محايد	أوافق		لا أوافق	لا أوافق	لا أوافق	لا أوافق			221862437	7e6614c3-9974-4955-86a6-a2717260ae69	2021-10-10 07:18:37			submitted_via_web			215
2021-10-10 10:18:25	2021-10-10 10:19:19	2021-10-10	مركز صحي شامل	مركز صحي المفرق الشامل		سورية		غير ذلك	سابع	أكثر من سنة	تطعيم طفلي	1	0	0	0	0		نعم	أوافق	أوافق	أوافق	أوافق	أوافق	أوافق	محايد		أوافق	أوافق	أوافق	أوافق			221862554	c1d83314-32a6-4fe6-948c-e8c2520359cf	2021-10-10 07:19:33			submitted_via_web			216
2021-10-10 10:17:44	2021-10-10 10:19:38	2021-10-10	مركز صحي شامل	مركز صحي المفرق الشامل	25	سورية		غير ذلك	عاشر		تطعيم طفلي	1	0	0	0	0		نعم	لا أوافق	محايد	عاجز عن الإجابة	أوافق	عاجز عن الإجابة	عاجز عن الإجابة	عاجز عن الإجابة		محايد	عاجز عن الإجابة	لا أوافق بشدة	عاجز عن الإجابة			221862602	4c0b7d8f-443d-4d2c-a01b-0f2dd5dfca26	2021-10-10 07:19:50			submitted_via_web			217
2021-10-10 10:19:20	2021-10-10 10:20:18	2021-10-10	مركز صحي شامل	مركز صحي المفرق الشامل	32	غير ذلك	غزاوية	بكالوريوس		من ستة اشهر - سنة	تطعيم طفلي	1	0	0	0	0		نعم	أوافق بشدة	أوافق بشدة	أوافق بشدة	أوافق بشدة	أوافق بشدة	أوافق بشدة	لا أوافق		أوافق بشدة	أوافق بشدة	أوافق بشدة	أوافق بشدة			221862832	e692d0e6-b130-40c0-84ff-1a1f0e5c5251	2021-10-10 07:20:43			submitted_via_web			218
2021-10-10 10:19:38	2021-10-10 10:21:03	2021-10-10	مركز صحي شامل	مركز صحي المفرق الشامل	29	أردنية		بكالوريوس		أكثر من سنة	تطعيم طفلي تنظيم الأسرة الرعاية قبل الولادة الرعاية بعد الولادة-النفاس	1	1	1	1	0		نعم	أوافق	أوافق	أوافق	أوافق	أوافق	أوافق	أوافق		أوافق	أوافق	أوافق	أوافق			221862888	0ff83ea1-6160-4944-92dc-1f9c090fd459	2021-10-10 07:21:14			submitted_via_web			219
2021-10-10 10:20:18	2021-10-10 10:21:19	2021-10-10	مركز صحي شامل	مركز صحي المفرق الشامل	37	أردنية		بكالوريوس		أكثر من سنة	تطعيم طفلي تنظيم الأسرة غير ذلك	1	1	0	0	1	أطفال	نعم	أوافق بشدة	أوافق بشدة	أوافق بشدة	أوافق بشدة	أوافق بشدة	أوافق بشدة	لا أوافق بشدة		أوافق بشدة	أوافق بشدة	أوافق بشدة	أوافق بشدة			221862916	32bf7fd5-204b-4f65-9de2-66b4496c7cd4	2021-10-10 07:21:31			submitted_via_web			220
2021-10-10 10:21:03	2021-10-10 10:21:59	2021-10-10	مركز صحي شامل	مركز صحي المفرق الشامل	24	أردنية		بكالوريوس		من ستة اشهر - سنة	تطعيم طفلي تنظيم الأسرة	1	1	0	0	0		نعم	أوافق	أوافق	أوافق	أوافق	أوافق	أوافق	أوافق		أوافق	أوافق	أوافق	أوافق			221862993	62e3e42f-b3d5-475c-892e-256fc5d8b212	2021-10-10 07:22:11			submitted_via_web			221
2021-10-10 10:21:19	2021-10-10 10:22:04	2021-10-10	مركز صحي شامل	مركز صحي المفرق الشامل	33	أردنية		غير ذلك	توجيهي	أكثر من سنة	تطعيم طفلي تنظيم الأسرة الرعاية قبل الولادة الرعاية بعد الولادة-النفاس	1	1	1	1	0		نعم	أوافق بشدة	أوافق بشدة	أوافق بشدة	أوافق بشدة	أوافق بشدة	أوافق بشدة	لا أوافق بشدة		أوافق بشدة	أوافق بشدة	أوافق بشدة	أوافق بشدة			221863004	74243c9a-4cc9-4fba-9aa6-56626868a523	2021-10-10 07:22:16			submitted_via_web			222
2021-10-10 10:22:04	2021-10-10 10:22:57	2021-10-10	مركز صحي شامل	مركز صحي المفرق الشامل	25	أردنية		شهادة دبلوم		من ثلاث - ستة اشهر	تطعيم طفلي	1	0	0	0	0		نعم	أوافق بشدة	أوافق بشدة	أوافق بشدة	أوافق بشدة	أوافق بشدة	أوافق بشدة	لا أوافق بشدة		أوافق بشدة	أوافق بشدة	أوافق بشدة	أوافق بشدة			221863148	82d6c35f-364c-4eb9-a42b-34db3043e805	2021-10-10 07:23:09			submitted_via_web			223
2021-10-10 10:23:18	2021-10-10 10:25:45	2021-10-10	مركز صحي اولي	مركز صحي المبروكة الاولي	30	أردنية		شهادة دبلوم		أكثر من سنة	تنظيم الأسرة الرعاية بعد الولادة-النفاس	0	1	0	1	0		نعم	أوافق	أوافق	محايد	أوافق	أوافق	محايد	محايد		أوافق	محايد	محايد	أوافق			221863674	af27c0af-3ec4-4952-9e55-b3702d3ed093	2021-10-10 07:26:01			submitted_via_web			224
2021-10-10 10:21:59	2021-10-10 10:25:51	2021-10-10	مركز صحي شامل	مركز صحي المفرق الشامل	31	أردنية		بكالوريوس		أكثر من سنة	تطعيم طفلي	1	0	0	0	0		نعم	أوافق	أوافق	أوافق	أوافق	أوافق	أوافق	لا أوافق بشدة		محايد	محايد	أوافق	أوافق			221863687	e1eebb3f-500b-47a8-8f86-bc9dd7fd81d2	2021-10-10 07:26:05			submitted_via_web			226
2021-10-10 10:25:54	2021-10-10 10:26:40	2021-10-10	مركز صحي اولي	مركز صحي المبروكة الاولي	42	أردنية		غير ذلك	توجيهي	أكثر من سنة	تطعيم طفلي تنظيم الأسرة الرعاية قبل الولادة الرعاية بعد الولادة-النفاس	1	1	1	1	0		لا															221863881	40ce3c08-dda4-44e2-a448-119c51799f59	2021-10-10 07:26:55			submitted_via_web			227
2021-10-10 10:26:40	2021-10-10 10:27:27	2021-10-10	مركز صحي اولي	مركز صحي المبروكة الاولي	22	سورية		غير ذلك	اساسي	من ثلاث - ستة اشهر	تطعيم طفلي	1	0	0	0	0		لا															221864010	98c260e7-aa9c-4b06-b89c-02cdebd44f9d	2021-10-10 07:27:40			submitted_via_web			228
2021-10-10 10:27:27	2021-10-10 10:29:46	2021-10-10	مركز صحي اولي	مركز صحي المبروكة الاولي	47	أردنية		بكالوريوس		أكثر من سنة	تطعيم طفلي تنظيم الأسرة	1	1	0	0	0		نعم	أوافق	أوافق	لا أوافق	أوافق	أوافق بشدة	أوافق	أوافق		أوافق	أوافق	أوافق	أوافق بشدة			221864522	0d227bef-7b46-40d1-aa3b-8e3f95501b4a	2021-10-10 07:30:07			submitted_via_web			229
2021-10-10 10:29:47	2021-10-10 10:30:38	2021-10-10	مركز صحي اولي	مركز صحي المبروكة الاولي	26	أردنية		بكالوريوس		من ستة اشهر - سنة	تطعيم طفلي الرعاية بعد الولادة-النفاس	1	0	0	1	0		لا															221864679	16fa1c5a-35c8-46b3-98c4-fa4595440262	2021-10-10 07:30:52			submitted_via_web			230
2021-10-10 10:30:38	2021-10-10 10:32:33	2021-10-10	مركز صحي اولي	مركز صحي المبروكة الاولي	28	أردنية		شهادة دبلوم		من ستة اشهر - سنة	الرعاية قبل الولادة	0	0	1	0	0		نعم	أوافق بشدة	أوافق	لا أوافق	أوافق	لا أوافق	أوافق	أوافق		لا أوافق	لا أوافق	لا أوافق	أوافق بشدة			221865079	f11757c8-ae08-4900-936a-e58524a07534	2021-10-10 07:32:53			submitted_via_web			231
2021-10-10 10:25:51	2021-10-10 10:34:12	2021-10-10	مركز صحي شامل	مركز صحي المفرق الشامل	29	أردنية		ماجستير		من ثلاث - ستة اشهر	تطعيم طفلي	1	0	0	0	0		نعم	أوافق	أوافق	أوافق	أوافق	أوافق	أوافق	لا أوافق		أوافق	أوافق	أوافق	أوافق			221865335	041f1d77-6305-4323-b9d7-92f5f52246e3	2021-10-10 07:34:25			submitted_via_web			232
2021-10-10 10:32:33	2021-10-10 10:34:32	2021-10-10	مركز صحي اولي	مركز صحي المبروكة الاولي	29	أردنية		غير ذلك	اساسي	من ستة اشهر - سنة	تطعيم طفلي الرعاية بعد الولادة-النفاس	1	0	0	1	0		نعم	أوافق	أوافق	أوافق	لا أوافق	أوافق	أوافق	لا أوافق		أوافق	عاجز عن الإجابة	أوافق بشدة	أوافق بشدة			221865385	135ec4a5-dae6-494c-95c0-51d84f76b2c0	2021-10-10 07:34:58			submitted_via_web			233
2021-10-10 10:34:32	2021-10-10 10:35:56	2021-10-10	مركز صحي اولي	مركز صحي المبروكة الاولي	36	أردنية		بكالوريوس		أكثر من سنة	تطعيم طفلي تنظيم الأسرة الرعاية قبل الولادة الرعاية بعد الولادة-النفاس	1	1	1	1	0		نعم	أوافق بشدة	أوافق بشدة	أوافق بشدة	أوافق بشدة	أوافق بشدة	أوافق	لا أوافق		أوافق	أوافق	أوافق	أوافق بشدة			221865661	ea447dd2-2cdb-4132-b1c1-9f7bfc4d3bb4	2021-10-10 07:36:20			submitted_via_web			234
2021-10-10 10:22:57	2021-10-10 10:36:23	2021-10-10	مركز صحي شامل	مركز صحي المفرق الشامل	32	أردنية		دبلوم عالي		أكثر من سنة	تطعيم طفلي تنظيم الأسرة الرعاية قبل الولادة الرعاية بعد الولادة-النفاس	1	1	1	1	0		نعم	أوافق بشدة		أوافق بشدة		أوافق بشدة	أوافق بشدة	لا أوافق بشدة		أوافق بشدة	أوافق بشدة	أوافق بشدة	أوافق بشدة			221865697	95eb58be-ae28-4c47-bf85-9f6e9bcf4ece	2021-10-10 07:36:35			submitted_via_web			235
2021-10-10 10:35:56	2021-10-10 10:37:02	2021-10-10	مركز صحي اولي	مركز صحي المبروكة الاولي	34	أردنية		شهادة دبلوم		أكثر من سنة	تطعيم طفلي تنظيم الأسرة الرعاية بعد الولادة-النفاس	1	1	0	1	0		نعم	أوافق	أوافق	أوافق	أوافق	أوافق	أوافق	أوافق		أوافق	أوافق	أوافق	أوافق بشدة			221865929	4bfdb463-3241-45c7-9a9f-69d188eaab2c	2021-10-10 07:38:14			submitted_via_web			236
2021-10-10 10:34:12	2021-10-10 10:38:35		مركز صحي شامل	مركز صحي المفرق الشامل	35	أردنية		دبلوم عالي		أكثر من سنة	تنظيم الأسرة الرعاية قبل الولادة الرعاية بعد الولادة-النفاس	0	1	1	1	0		نعم	أوافق	أوافق	أوافق	أوافق	أوافق	أوافق	لا أوافق		أوافق	أوافق بشدة	أوافق بشدة	أوافق بشدة			221865993	17ec969a-4c00-4b2b-a3d1-eaff07bca4b2	2021-10-10 07:38:39			submitted_via_web			237
2021-09-27 15:16:50	2021-10-10 10:38:59	2021-10-06	مركز صحي شامل	مركز صحي الباعج الشامل	34	أردنية		غير ذلك		أكثر من سنة	تطعيم طفلي تنظيم الأسرة الرعاية قبل الولادة الرعاية بعد الولادة-النفاس	1	1	1	1	0		نعم	لا أوافق	أوافق	لا أوافق	أوافق	أوافق	أوافق	لا أوافق		محايد	لا أوافق	أوافق	أوافق			221866047	253b8051-b016-4b83-bdf5-3d1629ea2b11	2021-10-10 07:39:05			submitted_via_web			238
2021-10-10 10:36:23	2021-10-10 10:38:56	2021-10-10	مركز صحي شامل	مركز صحي المفرق الشامل	28	أردنية		بكالوريوس		أكثر من سنة	تطعيم طفلي تنظيم الأسرة	1	1	0	0	0		نعم	أوافق	أوافق	أوافق	أوافق	أوافق	أوافق	لا أوافق		أوافق	أوافق	أوافق بشدة	أوافق بشدة			221866053	ec52af8f-061d-4b02-a104-8bcffa93b7b8	2021-10-10 07:39:09			submitted_via_web			239
2021-10-10 10:37:02	2021-10-10 10:38:27	2021-10-10	مركز صحي اولي	مركز صحي المبروكة الاولي	31	أردنية		بكالوريوس		أكثر من سنة	تطعيم طفلي تنظيم الأسرة الرعاية قبل الولادة الرعاية بعد الولادة-النفاس	1	1	1	1	0		نعم	أوافق	أوافق	أوافق	أوافق	أوافق	أوافق	أوافق		أوافق	أوافق	أوافق	أوافق			221866075	ebdf9147-492d-480f-8abe-b7133653e05c	2021-10-10 07:39:27			submitted_via_web			240
2021-10-10 10:38:36	2021-10-10 10:39:30	2021-10-10	مركز صحي شامل	مركز صحي المفرق الشامل	40	أردنية		بكالوريوس		أكثر من سنة	تنظيم الأسرة	0	1	0	0	0		نعم	أوافق بشدة	أوافق بشدة	أوافق بشدة	أوافق بشدة	أوافق بشدة	أوافق بشدة	محايد		أوافق بشدة	أوافق بشدة	أوافق بشدة	أوافق بشدة			221866101	ad6421e7-e8a8-4999-a3fa-bd539c159e62	2021-10-10 07:39:42			submitted_via_web			241
2021-10-10 10:39:30	2021-10-10 10:40:20	2021-10-10	مركز صحي شامل	مركز صحي المفرق الشامل		أردنية		دبلوم عالي		أكثر من سنة	تطعيم طفلي تنظيم الأسرة الرعاية قبل الولادة الرعاية بعد الولادة-النفاس	1	1	1	1	0		نعم	أوافق بشدة	أوافق بشدة	أوافق بشدة	أوافق بشدة	أوافق بشدة	أوافق بشدة	أوافق بشدة		أوافق بشدة	أوافق بشدة	أوافق بشدة	أوافق بشدة			221866214	9b39183e-249c-4ead-99b3-ce492556e53c	2021-10-10 07:40:32			submitted_via_web			242
2021-10-10 10:38:57	2021-10-10 10:40:22	2021-10-10	مركز صحي شامل	مركز صحي المفرق الشامل	25	أردنية		شهادة دبلوم		أكثر من سنة	تطعيم طفلي تنظيم الأسرة	1	1	0	0	0		نعم	أوافق	أوافق	أوافق	أوافق	أوافق	أوافق	لا أوافق		أوافق	أوافق	أوافق	أوافق			221866227	3deabcf5-d54e-4ad3-a66b-35945966a39b	2021-10-10 07:40:38			submitted_via_web			243
2021-10-10 10:38:59	2021-10-10 10:40:36	2021-10-06	مركز صحي شامل	مركز صحي الباعج الشامل	30	أردنية		غير ذلك		أكثر من سنة	تطعيم طفلي تنظيم الأسرة الرعاية قبل الولادة الرعاية بعد الولادة-النفاس غير ذلك	1	1	1	1	1		نعم	لا أوافق	أوافق	لا أوافق	أوافق	أوافق	أوافق	محايد		محايد	لا أوافق	أوافق	أوافق			221866230	6ba51f03-e750-49b2-98da-5d8fe2dbf0d4	2021-10-10 07:40:42			submitted_via_web			244
2021-10-10 10:38:27	2021-10-10 10:41:47	2021-10-10	مركز صحي اولي	مركز صحي المبروكة الاولي	33	أردنية		بكالوريوس		أكثر من سنة	تنظيم الأسرة	0	1	0	0	0		نعم	أوافق	أوافق	أوافق	أوافق	أوافق	أوافق	أوافق		أوافق	أوافق	أوافق	أوافق بشدة			221866414	9a45520d-0718-4e72-aa87-a699f1838a6f	2021-10-10 07:42:01			submitted_via_web			245
2021-10-10 10:40:22	2021-10-10 10:41:53	2021-10-10	مركز صحي شامل	مركز صحي المفرق الشامل		أردنية		بكالوريوس		أكثر من سنة	تطعيم طفلي تنظيم الأسرة	1	1	0	0	0		نعم	أوافق	أوافق	أوافق	أوافق	أوافق	أوافق	لا أوافق		أوافق	أوافق	أوافق	أوافق			221866419	35ad956d-381d-4877-ae0d-bacb754e013b	2021-10-10 07:42:05			submitted_via_web			246
2021-10-10 10:40:36	2021-10-10 10:42:22	2021-10-06	مركز صحي شامل	مركز صحي الباعج الشامل	28	أردنية		بكالوريوس		من ستة اشهر - سنة	تطعيم طفلي الرعاية قبل الولادة الرعاية بعد الولادة-النفاس	1	0	1	1	0		نعم	لا أوافق	أوافق	لا أوافق	أوافق	أوافق	أوافق	محايد		محايد	لا أوافق	أوافق	أوافق			221866467	fa77ecad-150e-40be-82db-263081459e19	2021-10-10 07:42:28			submitted_via_web			247
2021-10-10 10:42:23	2021-10-10 10:43:03	2021-10-06	مركز صحي شامل	مركز صحي الباعج الشامل	24	أردنية		غير ذلك		أكثر من سنة	تطعيم طفلي تنظيم الأسرة الرعاية قبل الولادة الرعاية بعد الولادة-النفاس غير ذلك	1	1	1	1	1		لا															221866565	8567ffa7-9c35-485d-9ac9-d9dc7938e477	2021-10-10 07:43:09			submitted_via_web			248
2021-10-10 10:40:20	2021-10-10 10:43:01	2021-10-10	مركز صحي شامل	مركز صحي المفرق الشامل	30	أردنية		بكالوريوس		أكثر من سنة	تطعيم طفلي تنظيم الأسرة الرعاية قبل الولادة الرعاية بعد الولادة-النفاس	1	1	1	1	0		نعم	أوافق بشدة	أوافق بشدة	أوافق بشدة	أوافق بشدة	أوافق بشدة	أوافق بشدة	أوافق بشدة		أوافق بشدة	أوافق بشدة	أوافق بشدة	أوافق بشدة			221866573	848c5734-4cc8-4261-ac58-625b02ba4e58	2021-10-10 07:43:14			submitted_via_web			249
2021-10-10 10:41:53	2021-10-10 10:43:11	2021-10-10	مركز صحي شامل	مركز صحي المفرق الشامل	29	أردنية		دبلوم عالي		أكثر من سنة	تطعيم طفلي	1	0	0	0	0		نعم	أوافق	أوافق	أوافق	أوافق	أوافق	أوافق	لا أوافق		أوافق	أوافق	أوافق	أوافق			221866589	7fb31dc4-f1ce-4cf7-b3d6-e051e118e987	2021-10-10 07:43:22			submitted_via_web			250
2021-10-10 10:41:47	2021-10-10 10:43:50	2021-10-10	مركز صحي اولي		36	أردنية		شهادة دبلوم		أكثر من سنة	تطعيم طفلي تنظيم الأسرة الرعاية قبل الولادة الرعاية بعد الولادة-النفاس	1	1	1	1	0		نعم	أوافق	أوافق	أوافق	أوافق	أوافق	أوافق	أوافق		أوافق	محايد	أوافق	أوافق			221866709	6500a2db-dbcf-46c2-a881-d3a76007440c	2021-10-10 07:44:12			submitted_via_web			251
2021-10-10 10:43:03	2021-10-10 10:44:31	2021-10-06	مركز صحي شامل	مركز صحي الباعج الشامل	28	أردنية		غير ذلك		أكثر من سنة	تطعيم طفلي تنظيم الأسرة الرعاية قبل الولادة الرعاية بعد الولادة-النفاس غير ذلك	1	1	1	1	1		نعم	لا أوافق	أوافق	لا أوافق بشدة	أوافق بشدة	أوافق	أوافق	محايد		لا أوافق	لا أوافق بشدة	أوافق	أوافق			221866769	be39a23d-bf1b-4165-b7ac-40dd6c868c81	2021-10-10 07:44:37			submitted_via_web			252
2021-10-10 10:44:32	2021-10-10 10:45:26	2021-10-06	مركز صحي شامل	مركز صحي الباعج الشامل	32	أردنية		غير ذلك		أكثر من سنة	تطعيم طفلي تنظيم الأسرة الرعاية قبل الولادة الرعاية بعد الولادة-النفاس غير ذلك	1	1	1	1	1		لا															221866955	de562a8b-3ae0-4269-b3da-8736aa5b306e	2021-10-10 07:45:31			submitted_via_web			253
2021-10-10 10:43:50	2021-10-10 10:45:37	2021-10-10	مركز صحي اولي	مركز صحي المبروكة الاولي	31	أردنية		شهادة دبلوم		أكثر من سنة	الرعاية قبل الولادة	0	0	1	0	0		نعم	أوافق	أوافق	لا أوافق	أوافق	أوافق	محايد	محايد		لا أوافق	محايد	محايد	أوافق			221867157	d29f8676-4ba5-4978-816d-7207e195c111	2021-10-10 07:46:19			submitted_via_web			254
2021-10-10 10:40:46	2021-10-10 10:46:31		مركز صحي اولي	مركز صحي الحي الجنوبي الاولي	23	أردنية		غير ذلك		أكثر من سنة	تطعيم طفلي تنظيم الأسرة الرعاية قبل الولادة الرعاية بعد الولادة-النفاس	1	1	1	1	0		نعم	أوافق	أوافق	أوافق	أوافق بشدة	محايد	أوافق	أوافق بشدة		لا أوافق	لا أوافق بشدة	أوافق	أوافق			221867262	d038966c-be85-4011-9fcf-cf71ebe8025c	2021-10-10 07:46:43			submitted_via_web			255
2021-10-10 10:45:26	2021-10-10 10:46:45	2021-10-06	مركز صحي شامل	مركز صحي الباعج الشامل	29	أردنية		شهادة دبلوم		أكثر من سنة	تطعيم طفلي تنظيم الأسرة الرعاية قبل الولادة الرعاية بعد الولادة-النفاس غير ذلك	1	1	1	1	1		نعم	لا أوافق	أوافق	لا أوافق	أوافق بشدة	أوافق	أوافق	محايد		محايد	لا أوافق	أوافق	أوافق			221867300	8c27684a-6b79-4efe-8763-e3f924583b92	2021-10-10 07:46:51			submitted_via_web			256
2021-10-10 10:45:37	2021-10-10 10:46:50	2021-10-10	مركز صحي اولي	مركز صحي المبروكة الاولي	44	أردنية		غير ذلك	امي	أكثر من سنة	تطعيم طفلي تنظيم الأسرة الرعاية قبل الولادة الرعاية بعد الولادة-النفاس	1	1	1	1	0		نعم	أوافق	أوافق	أوافق	أوافق	أوافق	أوافق	أوافق		أوافق	أوافق	أوافق	أوافق بشدة			221867394	e7a1ff60-7f22-4b36-9b7f-db242e7fae9c	2021-10-10 07:47:26			submitted_via_web			257
2021-10-10 10:46:50	2021-10-10 10:47:52	2021-10-10	مركز صحي اولي	مركز صحي المبروكة الاولي	32	أردنية		بكالوريوس		أكثر من سنة	تطعيم طفلي تنظيم الأسرة الرعاية قبل الولادة الرعاية بعد الولادة-النفاس	1	1	1	1	0		نعم	أوافق بشدة	أوافق بشدة	أوافق بشدة	لا أوافق	أوافق	أوافق	أوافق		أوافق	أوافق	أوافق	أوافق بشدة			221867506	1f007739-5b28-436e-b575-2484494ef6be	2021-10-10 07:48:10			submitted_via_web			258
2021-10-10 10:47:52	2021-10-10 10:49:04	2021-10-10	مركز صحي اولي	مركز صحي المبروكة الاولي	36	أردنية		شهادة دبلوم		أكثر من سنة	تطعيم طفلي تنظيم الأسرة الرعاية قبل الولادة الرعاية بعد الولادة-النفاس	1	1	1	1	0		نعم	أوافق بشدة	أوافق بشدة	أوافق بشدة	لا أوافق	أوافق	أوافق	أوافق		أوافق	أوافق	أوافق	أوافق بشدة			221867741	39c29f2b-c7f8-4508-8069-e00f52464776	2021-10-10 07:49:17			submitted_via_web			259
2021-10-10 10:43:01	2021-10-10 10:50:02	2021-10-10	مركز صحي شامل	مركز صحي المفرق الشامل	34	أردنية		دبلوم عالي		أكثر من سنة	تنظيم الأسرة	0	1	0	0	0		نعم	أوافق بشدة	أوافق بشدة	أوافق بشدة	أوافق بشدة	أوافق بشدة	أوافق بشدة	أوافق بشدة		أوافق بشدة	أوافق	أوافق بشدة	أوافق بشدة			221867935	0c7a1814-6e9b-46d4-9276-0ebc1c4381be	2021-10-10 07:50:15			submitted_via_web			260
2021-10-10 10:49:04	2021-10-10 10:50:56	2021-10-10	مركز صحي اولي	مركز صحي المبروكة الاولي	30	أردنية		غير ذلك	توجيهي	من ستة اشهر - سنة	تطعيم طفلي	1	0	0	0	0		نعم	لا أوافق	لا أوافق	لا أوافق	أوافق	أوافق	أوافق	أوافق		لا أوافق	محايد	أوافق	أوافق			221868259	bde35d5f-466d-4826-86cc-0fcdb94ab560	2021-10-10 07:51:44			submitted_via_web			261
2021-10-10 10:50:56	2021-10-10 10:52:07	2021-10-10	مركز صحي اولي	مركز صحي المبروكة الاولي	37	أردنية		بكالوريوس		أكثر من سنة	تطعيم طفلي تنظيم الأسرة الرعاية قبل الولادة الرعاية بعد الولادة-النفاس غير ذلك	1	1	1	1	1		نعم	أوافق بشدة	أوافق بشدة	أوافق بشدة	أوافق بشدة	أوافق بشدة	أوافق بشدة	أوافق بشدة		أوافق بشدة	أوافق بشدة	أوافق بشدة	أوافق بشدة			221868397	eec6dbf3-5fec-478e-b7b5-869116f71aba	2021-10-10 07:52:29			submitted_via_web			262
2021-10-10 10:52:07	2021-10-10 10:53:33	2021-10-10	مركز صحي اولي	مركز صحي المبروكة الاولي	39	أردنية		شهادة دبلوم		أكثر من سنة	تطعيم طفلي تنظيم الأسرة الرعاية قبل الولادة الرعاية بعد الولادة-النفاس	1	1	1	1	0		نعم	لا أوافق	لا أوافق	لا أوافق	أوافق	لا أوافق	محايد	محايد		لا أوافق	لا أوافق	محايد	أوافق			221868709	c57b9b07-ed08-406e-ad8a-47e9450265db	2021-10-10 07:53:47			submitted_via_web			263
2021-09-26 13:49:15	2021-10-10 10:55:55		مركز صحي شامل	مركز صحي الخالدية الشامل		أردنية		شهادة دبلوم		أول زيارة	تطعيم طفلي تنظيم الأسرة	1	1	0	0	0		نعم	أوافق	محايد	محايد	أوافق	أوافق	أوافق	أوافق		أوافق	أوافق	أوافق	أوافق			221869728	683f3cdb-0b2c-4589-b09c-f7a66c9d2c3a	2021-10-10 07:57:43			submitted_via_web			265
2021-10-10 10:56:20	2021-10-10 10:57:44	2021-10-10	مركز صحي شامل	مركز صحي الخالدية الشامل	28	أردنية		شهادة دبلوم			تنظيم الأسرة	0	1	0	0	0		لا															221869927	2bfbb9f4-fedb-4c08-9de8-b22f79346c1a	2021-10-10 07:59:31			submitted_via_web			266
2021-10-10 10:58:15	2021-10-10 11:00:04	2021-10-10	مركز صحي شامل	مركز صحي الباعج الشامل	40	أردنية		غير ذلك	سادس	من ثلاث - ستة اشهر	تنظيم الأسرة	0	1	0	0	0		نعم	محايد	أوافق	محايد	محايد	أوافق	أوافق	أوافق		محايد	أوافق	أوافق	أوافق			221870114	c4fab1e9-bfc7-42fe-b66a-f4f414ec5a3c	2021-10-10 08:00:44			submitted_via_web			267
2021-10-10 11:00:17	2021-10-10 11:01:35	2021-10-04	مركز صحي اولي	مركز صحي الزبيدية الاولي	33	أردنية		شهادة دبلوم		من ستة اشهر - سنة	تنظيم الأسرة	0	1	0	0	0		نعم	أوافق بشدة	أوافق	أوافق	أوافق	أوافق	أوافق	أوافق		أوافق	أوافق	أوافق	أوافق			221870300	71114195-73b8-433f-9aaf-145cf0e11d6c	2021-10-10 08:01:47			submitted_via_web			268
2021-10-10 11:01:36	2021-10-10 11:03:34	2021-10-10	مركز صحي اولي	مركز صحي الزبيدية الاولي	36	سورية		غير ذلك	ثانوي	من ثلاث - ستة اشهر	تطعيم طفلي	1	0	0	0	0		نعم	أوافق	أوافق	أوافق	أوافق	أوافق	أوافق	أوافق		أوافق	أوافق	أوافق	أوافق			221870597	00dcf61c-826a-4eb0-8083-4b61c461b81a	2021-10-10 08:03:45			submitted_via_web			269
2021-10-10 11:03:34	2021-10-10 11:04:59	2021-10-10	مركز صحي اولي	مركز صحي الزبيدية الاولي	32	أردنية		بكالوريوس		أكثر من سنة	تطعيم طفلي تنظيم الأسرة	1	1	0	0	0		نعم	أوافق	أوافق	أوافق	أوافق	أوافق	أوافق	أوافق		محايد	محايد	محايد	أوافق			221870691	0d5f0ec5-6f02-434c-82f5-6a9f4453f8ab	2021-10-10 08:05:10			submitted_via_web			270
2021-10-10 11:06:10	2021-10-10 11:07:05	2021-10-10	مركز صحي اولي	مركز صحي الزبيدية الاولي	25	أردنية		غير ذلك		من ستة اشهر - سنة	تطعيم طفلي تنظيم الأسرة	1	1	0	0	0		نعم	أوافق بشدة	أوافق بشدة	أوافق بشدة	أوافق بشدة	أوافق بشدة	أوافق بشدة	أوافق بشدة		أوافق بشدة	أوافق بشدة	أوافق بشدة	أوافق بشدة			221870949	7d0cd438-01d6-49f6-a7ea-453d9cebaece	2021-10-10 08:07:16			submitted_via_web			271
2021-10-10 11:07:05	2021-10-10 11:07:52	2021-10-10	مركز صحي اولي	مركز صحي الزبيدية الاولي	35	أردنية		بكالوريوس		أكثر من سنة	تطعيم طفلي تنظيم الأسرة	1	1	0	0	0		نعم	أوافق بشدة	أوافق بشدة	أوافق بشدة	أوافق بشدة	أوافق بشدة	أوافق بشدة	أوافق بشدة		أوافق بشدة	أوافق بشدة	أوافق بشدة	أوافق بشدة			221871070	7ad60cad-6028-4394-ae01-8b8c73fe7d3a	2021-10-10 08:08:03			submitted_via_web			272
2021-10-10 11:07:52	2021-10-10 11:08:51	2021-10-10	مركز صحي اولي	مركز صحي الزبيدية الاولي	25	أردنية		غير ذلك		أول زيارة	تطعيم طفلي تنظيم الأسرة	1	1	0	0	0		نعم	محايد	محايد	محايد	محايد	محايد	محايد	محايد		محايد	محايد	محايد	محايد			221871374	99a2921c-ab01-45ad-a32c-88f3103b3132	2021-10-10 08:09:03			submitted_via_web			273
2021-10-10 11:08:51	2021-10-10 11:09:57	2021-10-10	مركز صحي اولي	مركز صحي الزبيدية الاولي	37	سورية		غير ذلك		من ستة اشهر - سنة	تطعيم طفلي تنظيم الأسرة	1	1	0	0	0		نعم	أوافق	أوافق	أوافق	أوافق	أوافق	أوافق	أوافق		أوافق	أوافق	أوافق	أوافق			221871530	4ba014ae-a99b-46ac-939f-f877f5369c40	2021-10-10 08:10:09			submitted_via_web			274
2021-10-10 10:57:44	2021-10-10 11:15:54	2021-10-10	مركز صحي شامل	مركز صحي الخالدية الشامل	25	أردنية		شهادة دبلوم		من ثلاث - ستة اشهر	تنظيم الأسرة	0	1	0	0	0		نعم	أوافق	أوافق	أوافق	أوافق	أوافق	أوافق	أوافق		أوافق	أوافق	أوافق	أوافق			221872461	287a98bb-915c-4876-ad0c-49d1651ae168	2021-10-10 08:17:43			submitted_via_web			275
2021-10-10 11:15:55	2021-10-10 11:16:33	2021-10-10	مركز صحي شامل	مركز صحي الخالدية الشامل	25	أردنية		بكالوريوس		من ستة اشهر - سنة	تنظيم الأسرة	0	1	0	0	0		لا															221872525	4413f607-439d-4931-ac29-8d6141a75d36	2021-10-10 08:18:21			submitted_via_web			276
2021-10-10 11:16:39	2021-10-10 11:18:18	2021-10-10	مركز صحي شامل	مركز صحي الخالدية الشامل	28	أردنية		شهادة دبلوم		من ستة اشهر - سنة	تنظيم الأسرة	0	1	0	0	0		نعم	أوافق	أوافق	أوافق	أوافق	أوافق	أوافق	أوافق		أوافق	أوافق	أوافق	أوافق			221872859	8908b071-162d-45d5-9b31-70456d9da7d8	2021-10-10 08:20:06			submitted_via_web			278
2021-10-10 11:18:24	2021-10-10 11:20:16		مركز صحي شامل	مركز صحي الخالدية الشامل	23	أردنية		شهادة دبلوم		من ستة اشهر - سنة	تطعيم طفلي	1	0	0	0	0		نعم	أوافق	أوافق	أوافق	أوافق	أوافق	أوافق	أوافق		أوافق	أوافق	أوافق	أوافق			221873318	9d561cbc-a985-4ed0-9a5c-58e011479ed9	2021-10-10 08:22:37			submitted_via_web			280
2021-10-10 11:20:33	2021-10-10 11:21:20		مركز صحي شامل	مركز صحي الخالدية الشامل	33	أردنية		شهادة دبلوم		أول زيارة	تنظيم الأسرة	0	1	0	0	0		لا															221873605	d5c1eb25-2bff-4cb0-a09b-e0dd222c6548	2021-10-10 08:24:19			submitted_via_web			282
2021-10-10 11:21:25	2021-10-10 11:22:37		مركز صحي شامل	مركز صحي الخالدية الشامل	28	أردنية		شهادة دبلوم		من ثلاث - ستة اشهر	تنظيم الأسرة	0	1	0	0	0		لا															221873611	44514f3c-4b59-413b-b8be-52f30ace22bc	2021-10-10 08:24:20			submitted_via_web			284
2021-10-07 10:37:17	2021-10-10 11:24:49	2021-10-10	مركز صحي شامل	مركز صحي البادية الشمالية الشامل	29	سورية		غير ذلك	اعدادي	أول زيارة	تطعيم طفلي	1	0	0	0	0		لا															221873706	d39b07b8-6f1d-4e0f-b0e9-7867b60b1e73	2021-10-10 08:25:02			submitted_via_web			285
2021-10-10 11:24:49	2021-10-10 11:25:43	2021-10-10	مركز صحي شامل	مركز صحي البادية الشمالية الشامل	36	أردنية		بكالوريوس		أكثر من سنة	تطعيم طفلي تنظيم الأسرة الرعاية بعد الولادة-النفاس	1	1	0	1	0		نعم	أوافق	أوافق	أوافق	محايد	أوافق	أوافق	محايد		محايد	أوافق	أوافق بشدة	أوافق بشدة			221873811	4bccf13f-3364-4112-be2b-6120fa8e9118	2021-10-10 08:25:56			submitted_via_web			286
2021-10-10 11:22:37	2021-10-10 11:24:01	2021-10-10	مركز صحي شامل	مركز صحي الخالدية الشامل	25	أردنية		شهادة دبلوم		أول زيارة	الرعاية قبل الولادة	0	0	1	0	0		نعم	أوافق	أوافق	أوافق	أوافق	أوافق	أوافق	أوافق		أوافق	أوافق	أوافق	أوافق			221873879	33ec2550-c97f-43d9-b2eb-7578eff5587b	2021-10-10 08:26:19			submitted_via_web			287
2021-10-10 11:25:43	2021-10-10 11:26:38	2021-10-10	مركز صحي شامل	مركز صحي البادية الشمالية الشامل	21	أردنية		شهادة دبلوم		من ستة اشهر - سنة	تطعيم طفلي تنظيم الأسرة	1	1	0	0	0		نعم	أوافق	أوافق	محايد	أوافق	أوافق	أوافق	محايد		عاجز عن الإجابة	أوافق	أوافق	أوافق			221873984	d2ff57aa-23ce-4bb3-8a72-0e93c1810ba5	2021-10-10 08:26:50			submitted_via_web			288
2021-10-10 11:24:01	2021-10-10 11:25:29	2021-10-10	مركز صحي شامل	مركز صحي الخالدية الشامل	25	أردنية		بكالوريوس		من ثلاث - ستة اشهر	تنظيم الأسرة	0	1	0	0	0		نعم	أوافق	أوافق	محايد	أوافق	أوافق	أوافق	أوافق		أوافق	أوافق	أوافق	أوافق			221874058	bcb4767c-d279-42b9-873b-cf1aa726330c	2021-10-10 08:27:17			submitted_via_web			289
2021-10-10 11:26:38	2021-10-10 11:27:28	2021-10-10	مركز صحي شامل	مركز صحي البادية الشمالية الشامل	26	أردنية		شهادة دبلوم		أكثر من سنة	تطعيم طفلي تنظيم الأسرة	1	1	0	0	0		نعم	أوافق بشدة	أوافق بشدة	أوافق بشدة	أوافق بشدة	أوافق	محايد	محايد		أوافق	أوافق	أوافق	أوافق بشدة			221874143	a2a4ab84-ce73-486b-ace6-5728299ebaf9	2021-10-10 08:27:41			submitted_via_web			291
2021-10-10 11:27:28	2021-10-10 11:28:04	2021-10-10	مركز صحي شامل	مركز صحي البادية الشمالية الشامل	23	سورية		غير ذلك	ثانوية	أول زيارة	تطعيم طفلي تنظيم الأسرة	1	1	0	0	0		لا															221874252	e6695352-d37b-44dc-89c7-45ff08e2c37a	2021-10-10 08:28:17			submitted_via_web			293
2021-10-10 11:25:50	2021-10-10 11:26:41	2021-10-10	مركز صحي شامل	مركز صحي الخالدية الشامل	24	أردنية		شهادة دبلوم		أول زيارة	الرعاية بعد الولادة-النفاس	0	0	0	1	0		لا															221874273	ecbc9fca-d41b-4c69-b8bd-941bb35ddb12	2021-10-10 08:28:29			submitted_via_web			294
2021-10-10 11:28:04	2021-10-10 11:29:00	2021-10-10	مركز صحي شامل	مركز صحي البادية الشمالية الشامل	35	أردنية		غير ذلك	ثانوية	أكثر من سنة	تطعيم طفلي تنظيم الأسرة	1	1	0	0	0		نعم	محايد	أوافق بشدة	أوافق بشدة	أوافق	أوافق بشدة	أوافق	محايد		أوافق	أوافق	أوافق	أوافق بشدة			221874417	b029fe58-822b-4e90-8794-6bee4c8b9e8e	2021-10-10 08:29:12			submitted_via_web			295
2021-10-10 11:29:00	2021-10-10 11:29:31	2021-10-10	مركز صحي شامل	مركز صحي البادية الشمالية الشامل	30	سورية		غير ذلك	إعدادي	من ستة اشهر - سنة	تطعيم طفلي تنظيم الأسرة	1	1	0	0	0		لا															221874507	6b9c40c6-07d4-46dd-a4fb-2ac075fdd7a9	2021-10-10 08:29:44			submitted_via_web			296
2021-10-10 11:29:31	2021-10-10 11:30:16	2021-10-10	مركز صحي شامل	مركز صحي البادية الشمالية الشامل	3	أردنية		شهادة دبلوم		من ستة اشهر - سنة	تطعيم طفلي تنظيم الأسرة	1	1	0	0	0		نعم	أوافق	أوافق بشدة	أوافق	محايد	أوافق	أوافق	محايد		أوافق	أوافق بشدة	أوافق بشدة	أوافق بشدة			221874628	61aaa9db-739e-4cbe-8d83-0b4a5748bc2c	2021-10-10 08:30:29			submitted_via_web			297
2021-10-10 11:30:16	2021-10-10 11:30:42	2021-10-10	مركز صحي شامل	مركز صحي البادية الشمالية الشامل	28	أردنية		شهادة دبلوم		أول زيارة	تطعيم طفلي	1	0	0	0	0		لا															221874697	3fb6af93-cfa3-4835-99d3-551a4e88e2c3	2021-10-10 08:30:54			submitted_via_web			298
2021-10-10 11:30:42	2021-10-10 11:31:45	2021-10-10	مركز صحي شامل	مركز صحي البادية الشمالية الشامل	22	أردنية		غير ذلك	ثانوية	من ثلاث - ستة اشهر	تطعيم طفلي تنظيم الأسرة الرعاية قبل الولادة	1	1	1	0	0		نعم	أوافق	أوافق بشدة	أوافق بشدة	أوافق بشدة	أوافق	أوافق بشدة	أوافق		أوافق	أوافق	أوافق	أوافق			221875008	61929573-6f69-4616-bcd8-fee40da2f552	2021-10-10 08:31:58			submitted_via_web			299
2021-10-09 13:23:40	2021-10-10 11:32:18	2021-10-10	مركز صحي اولي	مركز صحي حي الحسين الاولي	23	أردنية		شهادة دبلوم		أكثر من سنة	تطعيم طفلي تنظيم الأسرة	1	1	0	0	0		نعم	أوافق بشدة	أوافق بشدة	أوافق بشدة	أوافق بشدة	أوافق بشدة	أوافق بشدة	لا أوافق بشدة		أوافق بشدة	أوافق بشدة	أوافق بشدة	أوافق بشدة			221875130	da92f7e5-c2c9-42ed-8317-4950c139ef6a	2021-10-10 08:32:29			submitted_via_web			300
2021-10-10 11:31:45	2021-10-10 11:32:30	2021-10-10	مركز صحي شامل	مركز صحي البادية الشمالية الشامل	29	أردنية		بكالوريوس		أكثر من سنة	تطعيم طفلي تنظيم الأسرة	1	1	0	0	0		نعم	أوافق	أوافق	أوافق	محايد	أوافق	أوافق	محايد		أوافق	أوافق بشدة	أوافق بشدة	أوافق			221875181	d993c280-82a5-447f-b865-fe408ec845ae	2021-10-10 08:32:43			submitted_via_web			301
2021-10-10 11:32:31	2021-10-10 11:33:03	2021-10-10	مركز صحي شامل	مركز صحي البادية الشمالية الشامل	36	غير ذلك	يمنية	بكالوريوس		من ستة اشهر - سنة	تطعيم طفلي تنظيم الأسرة	1	1	0	0	0		لا															221875325	27710e59-bb56-4750-be84-e0d6e6a7b1d7	2021-10-10 08:33:16			submitted_via_web			302
2021-10-09 11:41:04	2021-10-10 11:33:05	2021-10-10	مركز صحي اولي	مركز صحي حي الحسين الاولي	22	سورية		غير ذلك	اساسي	من ثلاث - ستة اشهر	تطعيم طفلي	1	0	0	0	0		لا															221875326	41a49779-7847-4e38-baf9-dea18f54ec5b	2021-10-10 08:33:16			submitted_via_web			303
2021-10-10 11:32:48	2021-10-10 11:33:30	2021-10-10	مركز صحي اولي	مركز صحي حي الحسين الاولي	32	سورية		غير ذلك	توجيهي	أكثر من سنة	تطعيم طفلي	1	0	0	0	0		نعم	أوافق بشدة	أوافق بشدة	أوافق بشدة	أوافق بشدة	أوافق بشدة	أوافق بشدة	لا أوافق		أوافق بشدة	أوافق بشدة	أوافق بشدة	أوافق بشدة			221875447	acbaaee0-ed7c-41bf-8be6-aa4c6f48b511	2021-10-10 08:33:41			submitted_via_web			304
2021-10-10 11:33:03	2021-10-10 11:34:01	2021-10-10	مركز صحي شامل	مركز صحي البادية الشمالية الشامل	25	غير ذلك	فلسطينية	شهادة دبلوم		من ستة اشهر - سنة	تطعيم طفلي تنظيم الأسرة	1	1	0	0	0		نعم	أوافق	أوافق	أوافق	أوافق	أوافق	أوافق	لا أوافق		أوافق	أوافق	أوافق	أوافق			221875595	6bf268c4-5d2a-4023-ad8d-3bc8c5db1c7d	2021-10-10 08:34:13			submitted_via_web			305
2021-10-10 11:33:30	2021-10-10 11:34:16	2021-10-10	مركز صحي اولي	مركز صحي حي الحسين الاولي	33	سورية		غير ذلك	اساسي	أكثر من سنة	تطعيم طفلي	1	0	0	0	0		نعم	أوافق بشدة	أوافق بشدة	أوافق بشدة	أوافق بشدة	أوافق بشدة	أوافق بشدة	لا أوافق بشدة		أوافق بشدة	أوافق بشدة	أوافق بشدة	أوافق بشدة			221875675	34c614fc-4d16-41ee-b323-8726f752e37b	2021-10-10 08:34:27			submitted_via_web			306
2021-10-10 11:34:01	2021-10-10 11:34:28	2021-10-10	مركز صحي شامل	مركز صحي البادية الشمالية الشامل	27	سورية		غير ذلك	ثانوية	أكثر من سنة	تطعيم طفلي تنظيم الأسرة	1	1	0	0	0		لا															221875721	900aac76-7f7d-457d-8db2-f58492847c96	2021-10-10 08:34:41			submitted_via_web			307
2021-10-10 11:34:16	2021-10-10 11:34:58	2021-10-10	مركز صحي اولي	مركز صحي حي الحسين الاولي	36	أردنية		بكالوريوس		أكثر من سنة	تطعيم طفلي تنظيم الأسرة الرعاية قبل الولادة الرعاية بعد الولادة-النفاس	1	1	1	1	0		نعم	أوافق بشدة	أوافق بشدة	أوافق بشدة	أوافق بشدة	أوافق بشدة	أوافق بشدة	لا أوافق بشدة		أوافق بشدة	أوافق بشدة	أوافق بشدة	أوافق بشدة			221875866	7b030cc8-ad9e-4755-af87-a46f4cc09d77	2021-10-10 08:35:10			submitted_via_web			308
2021-10-10 11:34:28	2021-10-10 11:35:02	2021-10-10	مركز صحي شامل	مركز صحي البادية الشمالية الشامل	29	أردنية		شهادة دبلوم		أكثر من سنة	تطعيم طفلي تنظيم الأسرة	1	1	0	0	0		لا															221875902	658fda06-ba53-4444-a639-783965c49804	2021-10-10 08:35:15			submitted_via_web			309
2021-10-10 11:33:05	2021-10-10 11:35:39	2021-10-10	مركز صحي اولي	مركز صحي حي الحسين الاولي	31	أردنية		بكالوريوس		أكثر من سنة	تطعيم طفلي تنظيم الأسرة الرعاية قبل الولادة	1	1	1	0	0		نعم	أوافق	أوافق بشدة	أوافق	أوافق	أوافق	أوافق بشدة	محايد		محايد	أوافق	أوافق بشدة	أوافق			221876203	c72cb1b3-f172-4acf-a7a3-79e152d3c2b0	2021-10-10 08:35:50			submitted_via_web			310
2021-10-10 11:34:59	2021-10-10 11:37:41	2021-10-10	مركز صحي اولي	مركز صحي حي الحسين الاولي	27	أردنية		بكالوريوس		أول زيارة	تطعيم طفلي	1	0	0	0	0		نعم	محايد	محايد	محايد	محايد	محايد	محايد	محايد		محايد	محايد	محايد	محايد			221877192	cc785d25-04e7-421a-9f46-d3b5ad11e309	2021-10-10 08:37:48			submitted_via_web			311
2021-10-10 11:37:41	2021-10-10 11:38:23	2021-10-10	مركز صحي اولي	مركز صحي حي الحسين الاولي	43	أردنية		شهادة دبلوم		أكثر من سنة	تطعيم طفلي تنظيم الأسرة الرعاية قبل الولادة الرعاية بعد الولادة-النفاس	1	1	1	1	0		نعم	أوافق بشدة	أوافق بشدة	أوافق بشدة	أوافق بشدة	أوافق بشدة	أوافق بشدة	لا أوافق بشدة		أوافق بشدة	أوافق بشدة	أوافق بشدة	أوافق بشدة			221877583	447e2329-1ded-430f-90a2-af2fe3beae04	2021-10-10 08:38:35			submitted_via_web			312
2021-10-10 11:38:24	2021-10-10 11:39:19	2021-10-10	مركز صحي اولي	مركز صحي حي الحسين الاولي	24	أردنية		بكالوريوس		أكثر من سنة	تطعيم طفلي	1	0	0	0	0		نعم	أوافق بشدة	أوافق بشدة	أوافق بشدة	أوافق بشدة	أوافق بشدة	أوافق بشدة	لا أوافق بشدة		أوافق بشدة	أوافق بشدة	أوافق بشدة	أوافق بشدة			221877895	20cfc2be-6da1-49b0-9aaf-c81e1e651cc7	2021-10-10 08:39:31			submitted_via_web			313
2021-10-10 11:39:20	2021-10-10 11:40:05	2021-10-10	مركز صحي اولي	مركز صحي حي الحسين الاولي	35	أردنية		بكالوريوس		أكثر من سنة	تطعيم طفلي تنظيم الأسرة	1	1	0	0	0		نعم	أوافق بشدة	أوافق بشدة	أوافق بشدة		أوافق بشدة	أوافق بشدة	لا أوافق بشدة		أوافق بشدة	أوافق بشدة	أوافق بشدة	أوافق بشدة			221878123	e1b3bd08-7e41-4844-be0a-e9b7228ba64a	2021-10-10 08:40:17			submitted_via_web			314
2021-10-10 11:40:05	2021-10-10 11:40:48	2021-10-10	مركز صحي اولي	مركز صحي حي الحسين الاولي	26	سورية		غير ذلك	اساسي	أكثر من سنة	تطعيم طفلي	1	0	0	0	0		نعم	أوافق بشدة	أوافق بشدة	أوافق بشدة	أوافق بشدة	أوافق بشدة	أوافق بشدة	لا أوافق بشدة		أوافق بشدة	أوافق بشدة	أوافق بشدة	أوافق بشدة			221878265	244b9f01-a83c-4985-8962-266446135926	2021-10-10 08:41:00			submitted_via_web			315
2021-10-10 11:40:49	2021-10-10 11:41:27	2021-10-10	مركز صحي اولي	مركز صحي حي الحسين الاولي	26	سورية		شهادة دبلوم		أكثر من سنة	تطعيم طفلي	1	0	0	0	0		نعم	أوافق بشدة	أوافق بشدة	أوافق بشدة	أوافق بشدة	أوافق بشدة	أوافق بشدة	لا أوافق بشدة		أوافق بشدة	أوافق بشدة	أوافق بشدة	أوافق بشدة			221878360	23d6169d-bba0-4766-800f-f37f8068b573	2021-10-10 08:41:40			submitted_via_web			316
2021-10-10 11:42:11	2021-10-10 11:43:27	2021-10-10	مركز صحي شامل	مركز صحي المنصورة الشامل	28	أردنية		غير ذلك		من ثلاث - ستة اشهر	تطعيم طفلي تنظيم الأسرة	1	1	0	0	0		نعم	أوافق بشدة	أوافق بشدة	أوافق بشدة	أوافق بشدة	أوافق بشدة	أوافق بشدة	لا أوافق		أوافق بشدة	أوافق بشدة	أوافق بشدة	أوافق بشدة			221878691	25c02533-ef32-4e47-9663-fc5aa8d94a52	2021-10-10 08:43:40			submitted_via_web			317
2021-10-10 11:41:28	2021-10-10 11:49:37	2021-10-10	مركز صحي اولي	مركز صحي حي الحسين الاولي	36	أردنية		شهادة دبلوم		أكثر من سنة	تطعيم طفلي تنظيم الأسرة الرعاية قبل الولادة الرعاية بعد الولادة-النفاس	1	1	1	1	0		نعم	أوافق بشدة	أوافق بشدة	أوافق بشدة	أوافق بشدة	أوافق بشدة	أوافق بشدة	لا أوافق بشدة		أوافق بشدة	أوافق بشدة	أوافق بشدة	أوافق بشدة			221879899	2eac579d-bedd-4919-8248-93ee051674d7	2021-10-10 08:49:50			submitted_via_web			318
2021-10-10 11:49:38	2021-10-10 11:50:45	2021-10-10	مركز صحي اولي	مركز صحي حي الحسين الاولي	26	سورية		غير ذلك	توجيهي	أكثر من سنة	تطعيم طفلي	1	0	0	0	0		نعم	أوافق بشدة	أوافق بشدة	أوافق بشدة	أوافق بشدة	أوافق بشدة	أوافق بشدة	لا أوافق		أوافق بشدة	أوافق بشدة	أوافق بشدة	أوافق بشدة			221880096	6ad4400e-5866-47be-9a68-f917ddc76079	2021-10-10 08:50:57			submitted_via_web			319
2021-10-10 11:50:45	2021-10-10 11:51:39	2021-10-10	مركز صحي اولي	مركز صحي حي الحسين الاولي	34	أردنية		شهادة دبلوم		أكثر من سنة	تطعيم طفلي تنظيم الأسرة	1	1	0	0	0		نعم	أوافق بشدة	أوافق	أوافق	أوافق	أوافق	أوافق بشدة	لا أوافق بشدة		أوافق بشدة	أوافق بشدة	أوافق بشدة	أوافق بشدة			221880238	01e27810-d453-489c-ae7a-2dde61448e1e	2021-10-10 08:51:50			submitted_via_web			320
2021-10-10 11:51:39	2021-10-10 11:52:41	2021-10-10	مركز صحي اولي	مركز صحي حي الحسين الاولي	33	أردنية		شهادة دبلوم		أكثر من سنة	تطعيم طفلي تنظيم الأسرة الرعاية قبل الولادة الرعاية بعد الولادة-النفاس	1	1	1	1	0		نعم	أوافق بشدة	أوافق بشدة	أوافق بشدة	أوافق بشدة	أوافق بشدة	أوافق بشدة	لا أوافق بشدة		أوافق بشدة	أوافق بشدة	أوافق بشدة	أوافق بشدة			221880356	23f58e5c-9c69-408b-9bf3-c8806afb5dd3	2021-10-10 08:52:53			submitted_via_web			321
2021-10-10 11:52:42	2021-10-10 11:53:29	2021-10-10	مركز صحي اولي	مركز صحي حي الحسين الاولي	39	أردنية		بكالوريوس		أكثر من سنة	تطعيم طفلي تنظيم الأسرة الرعاية قبل الولادة الرعاية بعد الولادة-النفاس	1	1	1	1	0		نعم	أوافق بشدة	أوافق بشدة	أوافق بشدة	أوافق بشدة	أوافق بشدة	أوافق بشدة	لا أوافق بشدة		أوافق بشدة	أوافق بشدة	أوافق بشدة	أوافق بشدة			221880482	70a876f6-6f6c-4d70-a2c3-5bf8dba6419b	2021-10-10 08:53:40			submitted_via_web			322
2021-10-10 11:53:29	2021-10-10 11:54:06	2021-10-10	مركز صحي اولي	مركز صحي حي الحسين الاولي	37	أردنية		بكالوريوس		أكثر من سنة	تطعيم طفلي تنظيم الأسرة الرعاية قبل الولادة الرعاية بعد الولادة-النفاس	1	1	1	1	0		نعم	أوافق بشدة	أوافق بشدة	أوافق بشدة	أوافق بشدة	أوافق بشدة	أوافق بشدة	لا أوافق بشدة		أوافق بشدة	أوافق بشدة	أوافق بشدة	أوافق بشدة			221880623	5b060337-ed38-41bf-b221-1ee8a4d72c66	2021-10-10 08:54:18			submitted_via_web			323
2021-10-10 11:54:06	2021-10-10 11:55:08	2021-10-10	مركز صحي اولي	مركز صحي حي الحسين الاولي	35	أردنية		بكالوريوس		أكثر من سنة	تطعيم طفلي تنظيم الأسرة الرعاية قبل الولادة الرعاية بعد الولادة-النفاس	1	1	1	1	0		نعم	أوافق بشدة	أوافق بشدة	أوافق بشدة	أوافق بشدة	أوافق بشدة	أوافق بشدة	لا أوافق بشدة		أوافق بشدة	أوافق بشدة	أوافق بشدة	أوافق بشدة			221880810	47346083-0fca-46ac-a071-020a9c2267d3	2021-10-10 08:55:20			submitted_via_web			324
2021-10-10 11:55:08	2021-10-10 11:55:47	2021-10-10	مركز صحي اولي	مركز صحي حي الحسين الاولي	23	أردنية		شهادة دبلوم		أكثر من سنة	تطعيم طفلي تنظيم الأسرة	1	1	0	0	0		نعم	أوافق بشدة	أوافق بشدة	أوافق بشدة	أوافق بشدة	أوافق بشدة	أوافق بشدة	لا أوافق		أوافق بشدة	أوافق بشدة	أوافق	أوافق بشدة			221880912	cb14d75a-4f2d-4294-9a2c-ff2bf42a14cc	2021-10-10 08:55:59			submitted_via_web			325
2021-10-10 11:55:48	2021-10-10 11:56:41	2021-10-10	مركز صحي اولي	مركز صحي حي الحسين الاولي	21	أردنية		شهادة دبلوم		أكثر من سنة	تطعيم طفلي تنظيم الأسرة	1	1	0	0	0		نعم	أوافق بشدة	أوافق بشدة	أوافق بشدة	أوافق بشدة	أوافق بشدة	أوافق بشدة	لا أوافق		أوافق بشدة	أوافق بشدة	أوافق بشدة	أوافق بشدة			221881163	04261bfd-85ee-4195-8db9-76e1a543701a	2021-10-10 08:56:53			submitted_via_web			326
2021-10-10 11:56:41	2021-10-10 12:00:07	2021-10-10	مركز صحي اولي	مركز صحي حي الحسين الاولي	36	أردنية		شهادة دبلوم		أكثر من سنة	تطعيم طفلي تنظيم الأسرة	1	1	0	0	0		نعم	أوافق بشدة	أوافق بشدة	أوافق بشدة	أوافق بشدة	أوافق بشدة	أوافق بشدة	لا أوافق		أوافق بشدة	أوافق بشدة	أوافق بشدة	أوافق بشدة			221882080	dcd0d5ae-088f-495e-90d0-2970bf5217e2	2021-10-10 09:00:19			submitted_via_web			327
2021-10-10 11:35:39	2021-10-10 12:00:37	2021-10-10	مركز صحي اولي	مركز صحي حي الحسين الاولي	40	أردنية		غير ذلك	ثانويه	أكثر من سنة	تطعيم طفلي تنظيم الأسرة الرعاية قبل الولادة	1	1	1	0	0		نعم	أوافق بشدة	أوافق بشدة	أوافق	أوافق	أوافق بشدة	أوافق بشدة	لا أوافق		محايد	أوافق	أوافق بشدة	أوافق بشدة			221882184	32a393d9-8d19-4c47-8cf1-b063c1437a21	2021-10-10 09:00:49			submitted_via_web			328
2021-10-10 12:00:07	2021-10-10 12:00:55	2021-10-10	مركز صحي اولي	مركز صحي حي الحسين الاولي	38	أردنية		شهادة دبلوم		أكثر من سنة	تطعيم طفلي تنظيم الأسرة	1	1	0	0	0		نعم	أوافق بشدة	أوافق بشدة	أوافق بشدة	أوافق بشدة	أوافق بشدة	أوافق بشدة	لا أوافق بشدة		أوافق بشدة	أوافق بشدة	أوافق بشدة	أوافق بشدة			221882237	107f3833-27e0-4bf9-bc6b-6abe817dac42	2021-10-10 09:01:06			submitted_via_web			329
2021-10-10 12:00:55	2021-10-10 12:01:44	2021-10-10	مركز صحي اولي	مركز صحي حي الحسين الاولي	36	سورية		غير ذلك	توجيهي	أكثر من سنة	تطعيم طفلي	1	0	0	0	0		نعم	أوافق بشدة	أوافق بشدة	أوافق بشدة	أوافق بشدة	أوافق بشدة	أوافق بشدة	لا أوافق بشدة		أوافق بشدة	أوافق بشدة	أوافق بشدة	أوافق بشدة			221882332	4066c6cd-5896-4dd4-a1ef-3d183126e093	2021-10-10 09:01:56			submitted_via_web			330
2021-10-10 12:00:38	2021-10-10 12:02:37	2021-10-10	مركز صحي اولي	مركز صحي حي الحسين الاولي	36	أردنية		بكالوريوس		من ستة اشهر - سنة	تطعيم طفلي تنظيم الأسرة	1	1	0	0	0		نعم	أوافق	أوافق	أوافق	أوافق	أوافق بشدة	أوافق بشدة	لا أوافق		محايد	أوافق بشدة	أوافق بشدة	أوافق بشدة			221882510	864b0a2b-1ce5-46ff-b497-18fd6e6eaf2e	2021-10-10 09:02:48			submitted_via_web			331
2021-10-10 10:18:04	2021-10-10 12:04:22	2021-10-10	مركز صحي شامل	مركز صحي رحاب الشامل	32	أردنية		غير ذلك	توجيهي	أكثر من سنة	تطعيم طفلي تنظيم الأسرة	1	1	0	0	0		نعم	أوافق	أوافق	أوافق	محايد	أوافق	أوافق بشدة	لا أوافق		أوافق	أوافق بشدة	أوافق بشدة	أوافق			221883029	62c66f81-cfb5-460b-8d81-7882b3be458f	2021-10-10 09:04:33			submitted_via_web			332
2021-10-10 12:04:22	2021-10-10 12:06:35	2021-10-10	مركز صحي شامل	مركز صحي رحاب الشامل	39	سورية		غير ذلك	الصف التاسع	أكثر من سنة	تطعيم طفلي	1	0	0	0	0		نعم	أوافق بشدة	أوافق بشدة	أوافق	محايد	أوافق بشدة	أوافق بشدة	لا أوافق		أوافق	أوافق بشدة	أوافق بشدة	أوافق			221883612	ec5139b6-877f-4ac3-9775-c49a6e384284	2021-10-10 09:06:40			submitted_via_web			333
2021-10-10 10:53:34	2021-10-10 12:11:46	2021-10-10	مركز صحي اولي	مركز صحي المبروكة الاولي	32	أردنية		شهادة دبلوم		أكثر من سنة	تطعيم طفلي تنظيم الأسرة	1	1	0	0	0		نعم	أوافق بشدة	أوافق بشدة	أوافق بشدة	لا أوافق	أوافق بشدة	أوافق بشدة	أوافق بشدة		أوافق	أوافق	أوافق	أوافق			221885855	465a1135-469e-46c7-bc7d-33fe8098fa08	2021-10-10 09:15:58			submitted_via_web			334
2021-10-10 12:11:46	2021-10-10 12:12:49	2021-10-10	مركز صحي اولي	مركز صحي المبروكة الاولي	32	أردنية		شهادة دبلوم		أكثر من سنة	تطعيم طفلي تنظيم الأسرة الرعاية قبل الولادة	1	1	1	0	0		نعم	أوافق بشدة	أوافق	أوافق	محايد	أوافق	أوافق	أوافق		أوافق	أوافق	أوافق	أوافق			221885859	ef80a6df-b1b6-4339-862e-afc861837014	2021-10-10 09:15:59			submitted_via_web			335
2021-10-10 12:12:50	2021-10-10 12:14:05	2021-10-10	مركز صحي اولي	مركز صحي المبروكة الاولي	41	أردنية		غير ذلك	لاشيء	أكثر من سنة	تطعيم طفلي تنظيم الأسرة الرعاية قبل الولادة الرعاية بعد الولادة-النفاس	1	1	1	1	0		نعم	أوافق بشدة	أوافق	أوافق	محايد	أوافق	أوافق	أوافق		أوافق	أوافق	محايد	أوافق بشدة			221885863	1c605fb9-8c68-4822-95d6-9b29e6e817e9	2021-10-10 09:16:01			submitted_via_web			336
2021-10-10 12:14:05	2021-10-10 12:15:35	2021-10-10	مركز صحي اولي	مركز صحي المبروكة الاولي	36	أردنية		بكالوريوس		أكثر من سنة	تطعيم طفلي تنظيم الأسرة	1	1	0	0	0		نعم	أوافق	أوافق	أوافق	أوافق	أوافق	محايد	محايد		أوافق	أوافق	أوافق	محايد			221885872	9ec54bf4-99dc-4661-bcbc-0256bf80035b	2021-10-10 09:16:03			submitted_via_web			337
2021-10-10 12:15:35	2021-10-10 12:16:48	2021-10-10	مركز صحي اولي	مركز صحي المبروكة الاولي	26	أردنية		شهادة دبلوم		من ستة اشهر - سنة	تطعيم طفلي تنظيم الأسرة الرعاية قبل الولادة الرعاية بعد الولادة-النفاس	1	1	1	1	0		نعم	أوافق	محايد	أوافق	أوافق	محايد	أوافق	أوافق		أوافق	أوافق	أوافق	أوافق			221886173	e0ed84d3-d0b0-4bb9-b82d-cff4d28e1c12	2021-10-10 09:17:16			submitted_via_web			338
2021-10-10 12:16:48	2021-10-10 12:17:33	2021-10-10	مركز صحي اولي	مركز صحي المبروكة الاولي	43	سورية		غير ذلك	لاشيء		تطعيم طفلي	1	0	0	0	0		لا															221886308	0e85dc61-5c73-4d97-8c6a-424822f4def6	2021-10-10 09:17:46			submitted_via_web			339
2021-10-10 12:17:33	2021-10-10 12:20:02	2021-10-10	مركز صحي اولي	مركز صحي المبروكة الاولي	33	أردنية		شهادة دبلوم		من ستة اشهر - سنة	تطعيم طفلي	1	0	0	0	0		نعم	لا أوافق	محايد	لا أوافق	أوافق	أوافق	لا أوافق	أوافق		لا أوافق	لا أوافق	محايد	أوافق			221886927	6f5e5f77-7d9d-41e7-87c1-03f629a5727b	2021-10-10 09:20:21			submitted_via_web			340
2021-10-10 12:20:02	2021-10-10 12:20:41	2021-10-10	مركز صحي اولي	مركز صحي المبروكة الاولي	36	أردنية		غير ذلك	اساسي	أكثر من سنة	تنظيم الأسرة	0	1	0	0	0		لا															221887024	ce94c39a-e3c8-4bc7-a9e3-4dddce8d454d	2021-10-10 09:20:52			submitted_via_web			341
2021-10-10 12:02:37	2021-10-10 12:21:02	2021-10-10	مركز صحي اولي	مركز صحي حي الحسين الاولي	28	أردنية		بكالوريوس		أكثر من سنة	تطعيم طفلي تنظيم الأسرة الرعاية قبل الولادة الرعاية بعد الولادة-النفاس	1	1	1	1	0		نعم	أوافق بشدة	أوافق بشدة	أوافق	أوافق	أوافق	أوافق	محايد		أوافق	أوافق بشدة	أوافق بشدة	أوافق بشدة			221887071	8cf4ecce-a6b8-4eef-a340-067a57f5c80d	2021-10-10 09:21:13			submitted_via_web			342
2021-10-10 12:20:41	2021-10-10 12:22:04	2021-10-10	مركز صحي اولي	مركز صحي المبروكة الاولي	41	أردنية		بكالوريوس		أكثر من سنة	تطعيم طفلي تنظيم الأسرة الرعاية قبل الولادة الرعاية بعد الولادة-النفاس	1	1	1	1	0		نعم	أوافق	أوافق	محايد	محايد	محايد	أوافق	محايد		لا أوافق	أوافق	أوافق	محايد			221887243	25d35f72-c22a-4d47-92f5-bca068849b2a	2021-10-10 09:22:17			submitted_via_web			343
2021-10-10 12:21:02	2021-10-10 12:23:42	2021-10-10	مركز صحي اولي	مركز صحي حي الحسين الاولي	22	أردنية		بكالوريوس		أول زيارة	الرعاية قبل الولادة	0	0	1	0	0		نعم	أوافق	أوافق بشدة	أوافق	أوافق	أوافق بشدة	أوافق بشدة	محايد		عاجز عن الإجابة	أوافق	أوافق بشدة	أوافق بشدة			221887750	1310a076-9808-4553-9fe1-2e62215796c7	2021-10-10 09:23:54			submitted_via_web			344
2021-10-10 12:22:04	2021-10-10 12:23:43	2021-10-10	مركز صحي اولي	مركز صحي المبروكة الاولي	22	سورية		شهادة دبلوم		من ستة اشهر - سنة	تطعيم طفلي تنظيم الأسرة الرعاية قبل الولادة الرعاية بعد الولادة-النفاس	1	1	1	1	0		نعم	لا أوافق	أوافق	محايد	لا أوافق	أوافق	أوافق	أوافق		محايد	أوافق	أوافق	محايد			221887760	0848862c-c3f6-4b27-8e19-ff0ca473d1b6	2021-10-10 09:24:00			submitted_via_web			345
2021-10-10 12:23:42	2021-10-10 12:24:57	2021-10-10	مركز صحي اولي	مركز صحي حي الحسين الاولي	26	سورية		غير ذلك	ثانويه عامه	من ثلاث - ستة اشهر	تطعيم طفلي	1	0	0	0	0		لا															221888001	f7473b35-613f-4a41-936b-b0fdd684f35a	2021-10-10 09:25:08			submitted_via_web			346
2021-10-10 12:23:43	2021-10-10 12:26:01	2021-10-10	مركز صحي اولي	مركز صحي المبروكة الاولي	26	أردنية		بكالوريوس		أكثر من سنة	تطعيم طفلي تنظيم الأسرة الرعاية قبل الولادة الرعاية بعد الولادة-النفاس	1	1	1	1	0		نعم	أوافق بشدة	عاجز عن الإجابة	أوافق	أوافق	عاجز عن الإجابة	أوافق	أوافق		أوافق بشدة	أوافق بشدة	أوافق بشدة	أوافق			221888249	6c7e62d6-3798-405e-9e9b-d92bad599cee	2021-10-10 09:26:15			submitted_via_web			347
2021-10-10 12:26:01	2021-10-10 12:27:46	2021-10-10	مركز صحي اولي	مركز صحي المبروكة الاولي	24	سورية		شهادة دبلوم		من ستة اشهر - سنة	تطعيم طفلي تنظيم الأسرة	1	1	0	0	0		نعم	أوافق	أوافق بشدة	أوافق	محايد	أوافق	أوافق	لا أوافق		محايد	أوافق	أوافق	أوافق			221888740	9d986c55-9c61-4d56-8ff6-6fbd410688e2	2021-10-10 09:28:00			submitted_via_web			348
2021-10-10 12:01:44	2021-10-10 12:02:36	2021-10-10	مركز صحي اولي	مركز صحي حي الحسين الاولي	28	أردنية		شهادة دبلوم		أكثر من سنة	تطعيم طفلي تنظيم الأسرة الرعاية قبل الولادة الرعاية بعد الولادة-النفاس	1	1	1	1	0		نعم	أوافق بشدة	أوافق بشدة	أوافق بشدة	أوافق بشدة	أوافق بشدة	أوافق بشدة	لا أوافق بشدة		أوافق بشدة	أوافق بشدة	أوافق بشدة	أوافق بشدة			221888882	e164398f-fcd8-4fe5-b40a-a6fff28ca233	2021-10-10 09:28:49			submitted_via_web			349
2021-10-10 12:02:36	2021-10-10 12:29:34	2021-10-10	مركز صحي اولي	مركز صحي حي الحسين الاولي	35	أردنية		دكتوراه		أكثر من سنة	تطعيم طفلي تنظيم الأسرة	1	1	0	0	0		نعم	أوافق بشدة	أوافق بشدة	أوافق بشدة	أوافق بشدة	أوافق بشدة	أوافق بشدة	لا أوافق بشدة		أوافق بشدة	أوافق بشدة	أوافق بشدة	أوافق بشدة			221889213	b6727ef8-71b1-453b-8b7f-d5b4c02a2fb6	2021-10-10 09:29:46			submitted_via_web			350
2021-10-10 12:29:35	2021-10-10 12:30:24	2021-10-10	مركز صحي اولي	مركز صحي حي الحسين الاولي	33	أردنية		شهادة دبلوم		أكثر من سنة	تطعيم طفلي تنظيم الأسرة الرعاية قبل الولادة الرعاية بعد الولادة-النفاس	1	1	1	1	0		نعم	أوافق بشدة	أوافق بشدة	أوافق بشدة	أوافق بشدة	أوافق بشدة	أوافق بشدة	لا أوافق		أوافق بشدة	أوافق بشدة	أوافق بشدة	أوافق بشدة			221889375	1358be65-621b-478d-b419-57ba8f1d058b	2021-10-10 09:30:37			submitted_via_web			351
2021-10-10 12:27:46	2021-10-10 12:30:22	2021-10-10	مركز صحي اولي	مركز صحي المبروكة الاولي	27	أردنية		شهادة دبلوم		من ستة اشهر - سنة	تطعيم طفلي تنظيم الأسرة الرعاية قبل الولادة الرعاية بعد الولادة-النفاس	1	1	1	1	0		نعم	أوافق بشدة	أوافق بشدة	أوافق بشدة	أوافق بشدة	لا أوافق	أوافق	عاجز عن الإجابة		محايد	أوافق	أوافق	لا أوافق			221889376	cd63b1f0-ef35-4944-aa8b-bcc175c71ec2	2021-10-10 09:30:37			submitted_via_web			352
2021-10-10 12:30:25	2021-10-10 12:30:59	2021-10-10	مركز صحي اولي	مركز صحي حي الحسين الاولي	38	سورية		غير ذلك	ثانوي	أكثر من سنة	تطعيم طفلي	1	0	0	0	0		لا															221889549	a54153f6-1ed3-4f1c-86f9-675eb96a580c	2021-10-10 09:31:12			submitted_via_web			353
2021-10-10 12:30:23	2021-10-10 12:31:40	2021-10-10	مركز صحي اولي	مركز صحي المبروكة الاولي	22	أردنية		شهادة دبلوم		من ستة اشهر - سنة	تطعيم طفلي تنظيم الأسرة الرعاية قبل الولادة	1	1	1	0	0		نعم	أوافق بشدة	أوافق بشدة	أوافق بشدة	أوافق بشدة	أوافق	أوافق بشدة	أوافق بشدة		أوافق بشدة	أوافق بشدة	أوافق بشدة	أوافق بشدة			221889879	b79e8167-f8f1-4cf2-9b50-172110b74cbb	2021-10-10 09:32:10			submitted_via_web			354
2021-10-10 12:31:00	2021-10-10 12:32:11	2021-10-10	مركز صحي اولي	مركز صحي حي الحسين الاولي	26	أردنية		شهادة دبلوم		أكثر من سنة	تطعيم طفلي تنظيم الأسرة الرعاية قبل الولادة الرعاية بعد الولادة-النفاس	1	1	1	1	0		نعم	أوافق بشدة	أوافق بشدة	أوافق بشدة	أوافق بشدة	أوافق بشدة	أوافق	لا أوافق بشدة		أوافق بشدة	أوافق بشدة	أوافق بشدة	أوافق بشدة			221889962	b64d3b8e-8bd4-41b2-803c-b82a099f9673	2021-10-10 09:32:23			submitted_via_web			355
2021-10-10 12:31:40	2021-10-10 12:32:16	2021-10-10	مركز صحي اولي	مركز صحي المبروكة الاولي	22	أردنية		شهادة دبلوم		من ستة اشهر - سنة	تطعيم طفلي تنظيم الأسرة الرعاية قبل الولادة	1	1	1	0	0		لا															221890001	0afb9069-eaa2-447a-8792-a8f939d87b59	2021-10-10 09:32:29			submitted_via_web			356
2021-10-10 12:24:57	2021-10-10 12:33:01	2021-10-10	مركز صحي اولي	مركز صحي حي الحسين الاولي	35	أردنية		غير ذلك	ثانويه عامه	أكثر من سنة	تطعيم طفلي تنظيم الأسرة الرعاية قبل الولادة	1	1	1	0	0		نعم	أوافق بشدة	أوافق بشدة	أوافق	أوافق	أوافق بشدة	أوافق بشدة	محايد		أوافق	أوافق بشدة	أوافق بشدة	أوافق بشدة			221890234	884f3f1c-fa64-4568-b910-3737c1087a73	2021-10-10 09:33:12			submitted_via_web			357
2021-10-10 12:32:11	2021-10-10 12:33:22	2021-10-10	مركز صحي اولي	مركز صحي حي الحسين الاولي	22	سورية		غير ذلك	ثانوي	أكثر من سنة	تطعيم طفلي	1	0	0	0	0		نعم	أوافق بشدة	أوافق بشدة	أوافق بشدة	أوافق بشدة	أوافق بشدة	أوافق بشدة	لا أوافق بشدة		أوافق بشدة	أوافق بشدة	أوافق بشدة	أوافق بشدة			221890348	e72cdb37-55c2-444b-bdaa-a316a539c5e7	2021-10-10 09:33:35			submitted_via_web			358
2021-10-10 12:32:16	2021-10-10 12:33:34	2021-10-10	مركز صحي اولي	مركز صحي المبروكة الاولي	41	أردنية		شهادة دبلوم		أكثر من سنة	تطعيم طفلي تنظيم الأسرة الرعاية قبل الولادة	1	1	1	0	0		نعم	أوافق بشدة	أوافق بشدة	أوافق	أوافق	أوافق	أوافق	أوافق		أوافق	أوافق	أوافق	أوافق			221890405	b121e222-56db-4f22-a6cf-0a2c601a76a8	2021-10-10 09:33:51			submitted_via_web			359
2021-10-10 12:33:23	2021-10-10 12:34:27	2021-10-10	مركز صحي اولي	مركز صحي حي الحسين الاولي	36	أردنية		شهادة دبلوم		أكثر من سنة	تطعيم طفلي تنظيم الأسرة	1	1	0	0	0		نعم	أوافق بشدة	أوافق بشدة	أوافق بشدة	أوافق بشدة	أوافق بشدة	أوافق بشدة	لا أوافق بشدة		أوافق بشدة	أوافق بشدة	أوافق بشدة	أوافق			221890589	a4c77da6-3e40-4aad-8280-79d657050e04	2021-10-10 09:34:39			submitted_via_web			360
2021-10-10 12:33:34	2021-10-10 12:34:48	2021-10-10	مركز صحي اولي	مركز صحي المبروكة الاولي	22	أردنية		شهادة دبلوم		أكثر من سنة	تطعيم طفلي تنظيم الأسرة الرعاية قبل الولادة	1	1	1	0	0		نعم	أوافق	أوافق	أوافق	أوافق	أوافق	أوافق	أوافق		أوافق	أوافق	أوافق	أوافق			221890659	38dc1821-06dc-4b6f-b926-f2277af009c6	2021-10-10 09:35:06			submitted_via_web			361
2021-10-10 12:34:48	2021-10-10 12:35:21	2021-10-10	مركز صحي اولي	مركز صحي المبروكة الاولي	24	سورية		غير ذلك	اساسي	أول زيارة	تطعيم طفلي	1	0	0	0	0		لا															221890808	c264f0a6-9f9e-4cd0-ae28-6730c7fa0223	2021-10-10 09:35:37			submitted_via_web			362
2021-10-10 12:34:27	2021-10-10 12:36:12	2021-10-10	مركز صحي اولي	مركز صحي حي الحسين الاولي	24	أردنية		شهادة دبلوم		أكثر من سنة	تطعيم طفلي تنظيم الأسرة	1	1	0	0	0		نعم	أوافق بشدة	أوافق بشدة	أوافق بشدة	أوافق بشدة	أوافق بشدة	أوافق بشدة	لا أوافق		أوافق بشدة	أوافق بشدة	أوافق بشدة	أوافق بشدة			221890955	871e3e45-d91f-4ffb-a60a-0107c1b3345b	2021-10-10 09:36:25			submitted_via_web			363
2021-10-10 12:35:21	2021-10-10 12:36:11	2021-10-10	مركز صحي اولي	مركز صحي المبروكة الاولي	22	أردنية		شهادة دبلوم		أكثر من سنة	تطعيم طفلي تنظيم الأسرة الرعاية قبل الولادة	1	1	1	0	0		نعم	أوافق	أوافق	أوافق	أوافق	أوافق	أوافق	أوافق		أوافق	محايد	أوافق	أوافق بشدة			221890964	c752a9e6-3aee-44ed-93ed-c9a154c65d65	2021-10-10 09:36:29			submitted_via_web			364
2021-10-10 12:36:11	2021-10-10 12:37:12	2021-10-10	مركز صحي اولي	مركز صحي المبروكة الاولي	28	أردنية		شهادة دبلوم		أكثر من سنة	تطعيم طفلي تنظيم الأسرة الرعاية قبل الولادة الرعاية بعد الولادة-النفاس	1	1	1	1	0		نعم	أوافق	أوافق	أوافق	لا أوافق	أوافق	أوافق	أوافق		أوافق	أوافق	أوافق	أوافق			221891103	b4c55b12-1471-4bc3-bf8a-6e4e601c2906	2021-10-10 09:37:25			submitted_via_web			365
2021-10-10 12:37:12	2021-10-10 12:38:24	2021-10-10	مركز صحي اولي	مركز صحي المبروكة الاولي	29	أردنية		بكالوريوس			تطعيم طفلي تنظيم الأسرة الرعاية قبل الولادة الرعاية بعد الولادة-النفاس	1	1	1	1	0		نعم	أوافق بشدة	أوافق بشدة	أوافق بشدة	محايد	أوافق	أوافق	أوافق		أوافق	أوافق	أوافق	أوافق بشدة			221891346	2310883c-4185-4bb4-8228-565d017e5927	2021-10-10 09:38:42			submitted_via_web			366
2021-10-10 12:36:13	2021-10-10 12:38:56	2021-10-10	مركز صحي اولي	مركز صحي حي الحسين الاولي	36	أردنية		شهادة دبلوم		أكثر من سنة	تطعيم طفلي تنظيم الأسرة الرعاية قبل الولادة الرعاية بعد الولادة-النفاس	1	1	1	1	0		نعم	أوافق بشدة	أوافق بشدة	أوافق بشدة	أوافق بشدة	أوافق بشدة	أوافق بشدة	لا أوافق		أوافق بشدة	أوافق بشدة	أوافق بشدة	أوافق بشدة			221891422	e49a5ffc-8e48-4494-a12b-61dbd5a2f35d	2021-10-10 09:39:09			submitted_via_web			368
2021-10-10 12:38:38	2021-10-10 12:39:24	2021-10-10	مركز صحي اولي	مركز صحي المبروكة الاولي	36	غير ذلك	غزاوي	غير ذلك	امي	من ستة اشهر - سنة	تطعيم طفلي	1	0	0	0	0		لا															221891499	bd71f526-9393-489b-adf8-94327f72fcb4	2021-10-10 09:39:37			submitted_via_web			369
2021-10-10 12:39:24	2021-10-10 12:40:15	2021-10-10	مركز صحي اولي	مركز صحي المبروكة الاولي	32	غير ذلك	فلسطيني	غير ذلك	امي	من ستة اشهر - سنة	تطعيم طفلي	1	0	0	0	0		لا															221891723	64f85e74-5bd0-45c4-9ec3-2cf029c47851	2021-10-10 09:40:30			submitted_via_web			370
2021-10-10 12:33:01	2021-10-10 12:40:25	2021-10-10	مركز صحي اولي	مركز صحي حي الحسين الاولي	42	أردنية		غير ذلك	ثانويه عامه	أكثر من سنة	تطعيم طفلي تنظيم الأسرة الرعاية قبل الولادة الرعاية بعد الولادة-النفاس	1	1	1	1	0		نعم	أوافق بشدة	أوافق بشدة	أوافق بشدة	أوافق	أوافق بشدة	أوافق بشدة	لا أوافق		أوافق بشدة	أوافق بشدة	أوافق بشدة	أوافق بشدة			221891753	41d716ef-26a2-4847-bd2b-ba97b8e1f3ac	2021-10-10 09:40:37			submitted_via_web			371
2021-10-10 12:40:15	2021-10-10 12:41:08	2021-10-10	مركز صحي اولي	مركز صحي المبروكة الاولي	41	أردنية		بكالوريوس		أكثر من سنة	تطعيم طفلي تنظيم الأسرة الرعاية قبل الولادة الرعاية بعد الولادة-النفاس	1	1	1	1	0		نعم	أوافق	أوافق	أوافق	محايد	أوافق	أوافق	أوافق		أوافق	أوافق	أوافق	أوافق			221892019	4e335862-0c99-4a29-ae6a-80ed4e2a0c1c	2021-10-10 09:41:25			submitted_via_web			372
2021-10-10 12:41:08	2021-10-10 12:42:26	2021-10-10	مركز صحي اولي	مركز صحي المبروكة الاولي	44	أردنية		شهادة دبلوم		أكثر من سنة	تطعيم طفلي تنظيم الأسرة الرعاية قبل الولادة الرعاية بعد الولادة-النفاس	1	1	1	1	0		نعم	لا أوافق	محايد	لا أوافق	أوافق	أوافق	أوافق	أوافق		لا أوافق	لا أوافق	محايد	أوافق بشدة			221892419	d3819ce8-d09e-4fb7-baf1-7713935cc2f4	2021-10-10 09:42:44			submitted_via_web			373
2021-10-10 12:41:00	2021-10-10 12:42:15	2021-10-10	مركز صحي شامل	مركز صحي الخالدية الشامل	25	أردنية		بكالوريوس		أكثر من سنة	تطعيم طفلي	1	0	0	0	0		نعم	أوافق بشدة	أوافق بشدة	محايد	أوافق بشدة	عاجز عن الإجابة	محايد	أوافق بشدة		أوافق بشدة	أوافق	أوافق	أوافق بشدة			221892845	8e30eff5-a496-4052-a8b8-a3a6df1d7e49	2021-10-10 09:44:03			submitted_via_web			374
2021-10-10 12:42:27	2021-10-10 12:43:58	2021-10-10	مركز صحي اولي	مركز صحي المبروكة الاولي	45	أردنية		بكالوريوس		أكثر من سنة	تطعيم طفلي تنظيم الأسرة الرعاية قبل الولادة الرعاية بعد الولادة-النفاس	1	1	1	1	0		نعم	أوافق بشدة	أوافق	محايد	محايد	محايد	محايد	محايد		أوافق بشدة	أوافق	أوافق	لا أوافق			221892895	c44251fc-83a9-4098-ac64-ce58c71272c9	2021-10-10 09:44:16			submitted_via_web			375
2021-10-10 12:42:15	2021-10-10 12:43:24	2021-10-10	مركز صحي شامل	مركز صحي الخالدية الشامل	20	أردنية		بكالوريوس		أول زيارة	الرعاية قبل الولادة	0	0	1	0	0		نعم	لا أوافق	محايد	أوافق بشدة	أوافق بشدة	عاجز عن الإجابة	أوافق بشدة	محايد		محايد	أوافق بشدة	أوافق بشدة	أوافق بشدة			221893055	fa487909-cae4-400b-8f10-640941af7fa6	2021-10-10 09:45:13			submitted_via_web			376
2021-10-10 12:43:58	2021-10-10 12:45:29	2021-10-10	مركز صحي اولي	مركز صحي المبروكة الاولي	25	أردنية		بكالوريوس		من ثلاث - ستة اشهر	تطعيم طفلي	1	0	0	0	0		نعم	أوافق	أوافق	محايد	محايد	أوافق	أوافق	أوافق		أوافق	محايد	محايد	محايد			221893177	1576c052-1137-457f-ba14-c3b7058e1809	2021-10-10 09:45:47			submitted_via_web			377
2021-10-10 12:43:24	2021-10-10 12:44:30	2021-10-10	مركز صحي شامل	مركز صحي الخالدية الشامل				شهادة دبلوم		من ستة اشهر - سنة	تطعيم طفلي	1	0	0	0	0		نعم	لا أوافق بشدة	أوافق	لا أوافق	أوافق بشدة	أوافق بشدة	عاجز عن الإجابة	لا أوافق بشدة		أوافق بشدة	محايد	لا أوافق	أوافق بشدة			221893289	211ad9a4-a817-4c7d-85b9-559f385b639d	2021-10-10 09:46:23			submitted_via_web			379
2021-10-10 12:44:30	2021-10-10 12:45:05	2021-10-10	مركز صحي شامل	مركز صحي الخالدية الشامل	40			غير ذلك		أكثر من سنة	غير ذلك	0	0	0	0	1		لا															221893410	e6945705-9044-4371-bdac-ced5664b2ee7	2021-10-10 09:46:55			submitted_via_web			380
2021-10-10 12:45:39	2021-10-10 12:46:51	2021-10-10	مركز صحي اولي	مركز صحي المبروكة الاولي	49	أردنية		بكالوريوس		أكثر من سنة	تطعيم طفلي تنظيم الأسرة الرعاية قبل الولادة الرعاية بعد الولادة-النفاس غير ذلك	1	1	1	1	1	فحص ثدي	نعم	أوافق بشدة	أوافق	أوافق	أوافق	أوافق	محايد	أوافق		أوافق	أوافق	أوافق	أوافق بشدة			221893482	b1c4acbd-1158-42c4-b77e-58d5d76e4d38	2021-10-10 09:47:19			submitted_via_web			381
2021-10-10 12:45:05	2021-10-10 12:45:38	2021-10-10	مركز صحي شامل	مركز صحي الخالدية الشامل	51	أردنية		غير ذلك		أكثر من سنة								لا															221893543	d5fac26f-4338-4415-ac61-999de64966b7	2021-10-10 09:47:32			submitted_via_web			382
2021-10-10 12:45:38	2021-10-10 12:46:07	2021-10-10	مركز صحي شامل	مركز صحي الخالدية الشامل	18	أردنية		غير ذلك		أول زيارة	الرعاية قبل الولادة	0	0	1	0	0		لا															221893623	12f87952-0249-46a3-837b-9701349d605b	2021-10-10 09:47:54			submitted_via_web			383
2021-10-10 12:46:51	2021-10-10 12:48:03	2021-10-10	مركز صحي اولي	مركز صحي المبروكة الاولي	47	أردنية		شهادة دبلوم		أكثر من سنة	تطعيم طفلي تنظيم الأسرة الرعاية قبل الولادة الرعاية بعد الولادة-النفاس غير ذلك	1	1	1	1	1	فحص ثدي	نعم	أوافق	أوافق	أوافق	أوافق	أوافق	أوافق	أوافق		أوافق	أوافق	أوافق	أوافق			221893690	e35324e5-2f2e-4a23-8d18-0feffd08ec05	2021-10-10 09:48:21			submitted_via_web			384
2021-10-10 12:46:07	2021-10-10 12:47:02	2021-10-10	مركز صحي شامل	مركز صحي الخالدية الشامل		أردنية		بكالوريوس		أول زيارة	تنظيم الأسرة	0	1	0	0	0		نعم	أوافق	أوافق بشدة	أوافق بشدة	أوافق بشدة	أوافق بشدة	أوافق بشدة	أوافق بشدة		أوافق بشدة	أوافق بشدة	أوافق بشدة	أوافق بشدة			221893756	233ae6b1-2044-4707-a045-6fce8abb5f15	2021-10-10 09:48:50			submitted_via_web			385
2021-10-10 12:47:02	2021-10-10 12:48:05	2021-10-10	مركز صحي شامل	مركز صحي الخالدية الشامل	35	أردنية		غير ذلك		من ستة اشهر - سنة	الرعاية بعد الولادة-النفاس	0	0	0	1	0		نعم	أوافق بشدة	أوافق بشدة	أوافق بشدة	أوافق بشدة	أوافق بشدة	أوافق بشدة	أوافق بشدة		أوافق بشدة	أوافق بشدة	أوافق بشدة	أوافق بشدة			221893907	5633d50d-d92f-4ba9-8444-3eb6ecdb50e0	2021-10-10 09:49:53			submitted_via_web			386
2021-10-10 12:48:05	2021-10-10 12:50:09	2021-10-10	مركز صحي شامل	مركز صحي الخالدية الشامل	45	أردنية		شهادة دبلوم		أكثر من سنة	تنظيم الأسرة	0	1	0	0	0		نعم	أوافق	أوافق	أوافق	أوافق	أوافق	أوافق	أوافق		أوافق	أوافق	أوافق	أوافق			221894356	e820b023-0ab7-465c-accd-d6c2ebfeda0c	2021-10-10 09:52:02			submitted_via_web			387
2021-10-10 12:50:09	2021-10-10 12:51:18	2021-10-10	مركز صحي شامل	مركز صحي الخالدية الشامل	30	أردنية		شهادة دبلوم		من ستة اشهر - سنة	تطعيم طفلي تنظيم الأسرة	1	1	0	0	0		نعم	أوافق	أوافق	أوافق	أوافق	أوافق	أوافق	أوافق		أوافق	أوافق	أوافق	أوافق			221894559	6127fcde-4a69-42c4-85fc-f020c4ba4aa7	2021-10-10 09:53:07			submitted_via_web			388
2021-10-10 12:38:56	2021-10-10 12:53:30	2021-10-10	مركز صحي اولي	مركز صحي حي الحسين الاولي	49	أردنية		شهادة دبلوم		أكثر من سنة	تطعيم طفلي تنظيم الأسرة الرعاية قبل الولادة الرعاية بعد الولادة-النفاس	1	1	1	1	0		نعم	أوافق بشدة	أوافق بشدة	أوافق بشدة	أوافق بشدة	أوافق بشدة	أوافق بشدة	لا أوافق بشدة		أوافق بشدة	أوافق بشدة	أوافق بشدة	أوافق بشدة			221894680	a2830c87-d1df-40f7-9727-d46ab90b7841	2021-10-10 09:53:44			submitted_via_web			389
2021-10-10 12:51:18	2021-10-10 12:52:34	2021-10-10	مركز صحي شامل	مركز صحي الخالدية الشامل	25	سورية		بكالوريوس		من ثلاث - ستة اشهر	تطعيم طفلي الرعاية قبل الولادة الرعاية بعد الولادة-النفاس	1	0	1	1	0		نعم	أوافق	أوافق	أوافق	أوافق	أوافق	أوافق	أوافق		أوافق	أوافق	أوافق	أوافق			221894817	900f3cf5-afb0-40b2-a60a-1139c328e2ac	2021-10-10 09:54:27			submitted_via_web			390
2021-10-10 12:52:34	2021-10-10 12:53:58	2021-10-10	مركز صحي شامل	مركز صحي الخالدية الشامل	35	أردنية		شهادة دبلوم		من ستة اشهر - سنة	تطعيم طفلي تنظيم الأسرة	1	1	0	0	0		نعم	محايد	أوافق	أوافق	أوافق	أوافق	أوافق	أوافق		أوافق	أوافق	أوافق	أوافق			221895079	cfe5c4fc-0dbd-4147-bafb-92cfa95b50ae	2021-10-10 09:55:52			submitted_via_web			391
2021-10-10 12:53:58	2021-10-10 12:55:33	2021-10-10	مركز صحي شامل	مركز صحي الخالدية الشامل	22	أردنية		بكالوريوس		من ثلاث - ستة اشهر	تطعيم طفلي تنظيم الأسرة	1	1	0	0	0		نعم	أوافق	أوافق	أوافق	أوافق	أوافق	أوافق	أوافق		أوافق	أوافق	أوافق	أوافق			221895338	ad9d632e-8627-49e7-aa5a-c1a3d3ee5e80	2021-10-10 09:57:21			submitted_via_web			392
2021-10-10 12:53:32	2021-10-10 12:57:53	2021-10-10	مركز صحي اولي	مركز صحي حي الحسين الاولي	29	أردنية		شهادة دبلوم		أكثر من سنة	تطعيم طفلي تنظيم الأسرة	1	1	0	0	0		نعم	أوافق بشدة	أوافق بشدة	أوافق بشدة	أوافق بشدة	أوافق بشدة	أوافق بشدة	لا أوافق		أوافق بشدة	أوافق بشدة	أوافق بشدة	أوافق بشدة			221895644	a41c0bd5-96d7-441c-9813-ef3943b36cf3	2021-10-10 09:58:05			submitted_via_web			393
2021-10-10 12:55:33	2021-10-10 12:56:46	2021-10-10	مركز صحي شامل	مركز صحي الخالدية الشامل	30	سورية		بكالوريوس		أول زيارة	تطعيم طفلي	1	0	0	0	0		نعم	أوافق	أوافق	أوافق	أوافق	أوافق	أوافق	أوافق		أوافق	أوافق	أوافق	أوافق			221895847	8577ff67-b64f-40c9-a49e-367a485897c5	2021-10-10 09:58:34			submitted_via_web			394
2021-10-10 12:40:26	2021-10-10 12:58:28	2021-10-10	مركز صحي اولي	مركز صحي حي الحسين الاولي	25	أردنية		بكالوريوس		من ثلاث - ستة اشهر	تطعيم طفلي	1	0	0	0	0		نعم	أوافق بشدة	أوافق بشدة	أوافق	أوافق	أوافق بشدة	أوافق بشدة	عاجز عن الإجابة		محايد	أوافق	أوافق بشدة	أوافق			221895892	e45a3c70-92b6-4051-ac8b-54ff9a2569a9	2021-10-10 09:58:39			submitted_via_web			395
2021-10-10 12:57:53	2021-10-10 12:58:58	2021-10-10	مركز صحي اولي	مركز صحي حي الحسين الاولي	27	أردنية		شهادة دبلوم		أكثر من سنة	تطعيم طفلي تنظيم الأسرة	1	1	0	0	0		نعم	أوافق بشدة	أوافق بشدة	أوافق بشدة	أوافق بشدة	أوافق بشدة	أوافق بشدة	لا أوافق بشدة		أوافق بشدة	أوافق بشدة	أوافق بشدة	أوافق بشدة			221896089	ff514eb4-c265-410f-82c1-d21c149ea410	2021-10-10 09:59:09			submitted_via_web			396
2021-10-10 12:58:28	2021-10-10 12:59:25	2021-10-10	مركز صحي اولي	مركز صحي حي الحسين الاولي	29	سورية		غير ذلك	اساسي		تطعيم طفلي	1	0	0	0	0		لا															221896180	d5867ae5-c917-4e89-9141-67f01851e74c	2021-10-10 09:59:36			submitted_via_web			397
2021-10-10 12:58:58	2021-10-10 12:59:41	2021-10-10	مركز صحي اولي	مركز صحي حي الحسين الاولي	38	سورية		غير ذلك	اساسي	أول زيارة	تطعيم طفلي	1	0	0	0	0		لا															221896232	de98b1ee-cd05-485a-8931-b422fc4df0ee	2021-10-10 09:59:52			submitted_via_web			398
2021-10-10 12:59:41	2021-10-10 13:00:36	2021-10-10	مركز صحي اولي	مركز صحي حي الحسين الاولي	36	أردنية		شهادة دبلوم		أكثر من سنة	تطعيم طفلي تنظيم الأسرة الرعاية قبل الولادة الرعاية بعد الولادة-النفاس	1	1	1	1	0		نعم	أوافق بشدة	أوافق بشدة	أوافق بشدة	أوافق بشدة	أوافق بشدة	أوافق بشدة	لا أوافق بشدة		أوافق بشدة	أوافق بشدة	أوافق بشدة	أوافق			221896497	ab369e92-cec5-46d4-bf00-183b01ad88ec	2021-10-10 10:00:47			submitted_via_web			399
2021-10-10 13:00:36	2021-10-10 13:01:45	2021-10-10	مركز صحي اولي	مركز صحي حي الحسين الاولي	23	أردنية		شهادة دبلوم		أكثر من سنة	تطعيم طفلي تنظيم الأسرة الرعاية بعد الولادة-النفاس	1	1	0	1	0		نعم	أوافق بشدة	أوافق بشدة	أوافق بشدة	أوافق بشدة	أوافق بشدة	أوافق بشدة	لا أوافق بشدة		أوافق بشدة	أوافق بشدة	أوافق بشدة	أوافق بشدة			221896820	2d45b36f-e959-45be-ac19-ed2fba6a3a6a	2021-10-10 10:01:57			submitted_via_web			400
2021-10-10 13:01:46	2021-10-10 13:02:44	2021-10-10	مركز صحي اولي	مركز صحي حي الحسين الاولي	22			غير ذلك	اساسي	أكثر من سنة	تطعيم طفلي	1	0	0	0	0		نعم	أوافق بشدة	أوافق بشدة	أوافق بشدة	أوافق بشدة	أوافق بشدة	أوافق بشدة	لا أوافق بشدة		أوافق بشدة	أوافق بشدة	أوافق بشدة	أوافق بشدة			221897052	9429e97e-7a94-4a24-914c-200635c9e94f	2021-10-10 10:02:48			submitted_via_web			401
2021-10-10 13:02:44	2021-10-10 13:03:27	2021-10-10	مركز صحي اولي	مركز صحي حي الحسين الاولي	21	أردنية		دبلوم عالي		أكثر من سنة	تطعيم طفلي تنظيم الأسرة الرعاية قبل الولادة الرعاية بعد الولادة-النفاس	1	1	1	1	0		نعم	أوافق بشدة	أوافق بشدة	أوافق بشدة	أوافق بشدة	أوافق بشدة	أوافق بشدة	لا أوافق بشدة		أوافق بشدة	أوافق بشدة	أوافق بشدة	أوافق بشدة			221897225	c6287fbe-664c-4338-b20e-a420dd78c0a7	2021-10-10 10:03:38			submitted_via_web			402
2021-10-10 11:35:02	2021-10-10 13:46:22	2021-10-10	مركز صحي شامل	مركز صحي البادية الشمالية الشامل	25	أردنية		شهادة دبلوم		أول زيارة	تطعيم طفلي تنظيم الأسرة	1	1	0	0	0		لا															221909765	2cf92731-98d3-4ead-9f4e-0e7c8c3a1734	2021-10-10 10:46:28			submitted_via_web			403
2021-10-10 13:46:22	2021-10-10 13:46:56	2021-10-10	مركز صحي شامل	مركز صحي البادية الشمالية الشامل	28	أردنية		بكالوريوس		أكثر من سنة	تطعيم طفلي تنظيم الأسرة الرعاية بعد الولادة-النفاس	1	1	0	1	0		لا															221910058	a1d3602d-0ec5-40f4-89be-0ae5d3f44c08	2021-10-10 10:47:08			submitted_via_web			404
2021-10-10 13:46:56	2021-10-10 13:47:48	2021-10-10	مركز صحي شامل	مركز صحي البادية الشمالية الشامل	30	أردنية		غير ذلك	ثانوية	من ستة اشهر - سنة	تطعيم طفلي تنظيم الأسرة الرعاية بعد الولادة-النفاس	1	1	0	1	0		نعم	أوافق	أوافق	أوافق	محايد	أوافق	أوافق	لا أوافق بشدة		أوافق	أوافق	أوافق	أوافق			221910314	5554dd69-08ae-4d4a-a68a-6073814b9103	2021-10-10 10:48:00			submitted_via_web			405
2021-10-10 13:47:48	2021-10-10 13:48:21	2021-10-10	مركز صحي شامل	مركز صحي البادية الشمالية الشامل	36	أردنية		غير ذلك	ثانوية	أكثر من سنة	تطعيم طفلي تنظيم الأسرة الرعاية قبل الولادة الرعاية بعد الولادة-النفاس	1	1	1	1	0		لا															221910455	e26fac04-a212-4571-a547-a0c60ee60e23	2021-10-10 10:48:33			submitted_via_web			406
2021-10-10 13:48:21	2021-10-10 13:48:56	2021-10-10	مركز صحي شامل	مركز صحي البادية الشمالية الشامل	33	سورية		غير ذلك	إعدادي	من ستة اشهر - سنة	تطعيم طفلي تنظيم الأسرة	1	1	0	0	0		لا															221910560	633ee50f-3a28-4d41-b2eb-794c3cc67c64	2021-10-10 10:49:08			submitted_via_web			407
2021-10-10 13:48:56	2021-10-10 13:49:44	2021-10-10	مركز صحي شامل	مركز صحي البادية الشمالية الشامل	27	أردنية		شهادة دبلوم		أكثر من سنة	تطعيم طفلي تنظيم الأسرة الرعاية بعد الولادة-النفاس	1	1	0	1	0		نعم	أوافق	أوافق	أوافق	لا أوافق	أوافق	أوافق	لا أوافق بشدة		عاجز عن الإجابة	أوافق	أوافق	أوافق بشدة			221910738	5d793c0a-8e91-4b60-a18c-d48dca03584e	2021-10-10 10:49:56			submitted_via_web			408
2021-10-10 13:49:45	2021-10-10 13:50:09	2021-10-10	مركز صحي شامل	مركز صحي البادية الشمالية الشامل	30	أردنية		بكالوريوس		أكثر من سنة	تطعيم طفلي تنظيم الأسرة	1	1	0	0	0		لا															221910812	5644becf-c1ed-48df-8dbe-196c04003b18	2021-10-10 10:50:20			submitted_via_web			409
2021-10-10 13:50:09	2021-10-10 13:51:01	2021-10-10	مركز صحي شامل	مركز صحي البادية الشمالية الشامل	29	أردنية		غير ذلك	ثانوية عامة	أكثر من سنة	تطعيم طفلي تنظيم الأسرة	1	1	0	0	0		نعم	أوافق	أوافق	أوافق	محايد	أوافق	أوافق	أوافق		أوافق	أوافق	أوافق	أوافق			221911089	f73bfb19-9a05-41b2-bc2a-19a62b6638c9	2021-10-10 10:51:12			submitted_via_web			410
2021-10-10 13:51:01	2021-10-10 13:51:35	2021-10-10	مركز صحي شامل	مركز صحي البادية الشمالية الشامل	40	سورية		غير ذلك	اساسي	أكثر من سنة	تطعيم طفلي تنظيم الأسرة الرعاية قبل الولادة	1	1	1	0	0		لا															221911228	de43f55e-bb0a-4b05-a35e-dc83c0b1a0e6	2021-10-10 10:51:47			submitted_via_web			411
2021-10-10 13:51:35	2021-10-10 13:52:06	2021-10-10	مركز صحي شامل	مركز صحي البادية الشمالية الشامل	30	أردنية		غير ذلك	ثانوية عامة	أول زيارة	تنظيم الأسرة	0	1	0	0	0		لا															221911371	14aaef63-46be-455d-b8ea-f7d1ead81aa9	2021-10-10 10:52:18			submitted_via_web			412
2021-10-10 13:52:06	2021-10-10 13:53:05	2021-10-10	مركز صحي شامل	مركز صحي البادية الشمالية الشامل	23	أردنية		غير ذلك	ثانوية عامة	من ستة اشهر - سنة	تطعيم طفلي تنظيم الأسرة الرعاية بعد الولادة-النفاس	1	1	0	1	0		نعم	أوافق	أوافق	أوافق	أوافق	أوافق	أوافق	لا أوافق		أوافق	أوافق	أوافق	أوافق بشدة			221911543	8b729716-78b6-44ea-9e14-c2441ff7d833	2021-10-10 10:53:17			submitted_via_web			413
2021-10-10 13:53:05	2021-10-10 13:53:39	2021-10-10	مركز صحي شامل	مركز صحي البادية الشمالية الشامل	26	أردنية		بكالوريوس		أكثر من سنة	تطعيم طفلي تنظيم الأسرة الرعاية بعد الولادة-النفاس	1	1	0	1	0		لا															221911712	9aa1fdef-93f2-44ee-b84d-98ab830b6a38	2021-10-10 10:53:50			submitted_via_web			414
2021-10-10 13:53:39	2021-10-10 13:54:29	2021-10-10	مركز صحي شامل	مركز صحي البادية الشمالية الشامل	37	أردنية		شهادة دبلوم		أكثر من سنة	تطعيم طفلي تنظيم الأسرة الرعاية قبل الولادة الرعاية بعد الولادة-النفاس	1	1	1	1	0		نعم	أوافق	أوافق	أوافق	أوافق	أوافق	أوافق	أوافق		أوافق بشدة	أوافق	أوافق بشدة	أوافق بشدة			221912193	70a527dd-14df-49c0-bed4-b876ac82f1a4	2021-10-10 10:54:41			submitted_via_web			415
2021-10-10 13:54:29	2021-10-10 13:55:08	2021-10-10	مركز صحي شامل	مركز صحي البادية الشمالية الشامل	24	سورية		غير ذلك	اساسي	أول زيارة	تنظيم الأسرة	0	1	0	0	0		لا															221912383	aaf85cac-d5c2-489b-b8c3-cc7cf4ee668c	2021-10-10 10:55:22			submitted_via_web			416
2021-10-10 13:55:08	2021-10-10 13:55:36	2021-10-10	مركز صحي شامل	مركز صحي البادية الشمالية الشامل	30	أردنية		شهادة دبلوم		أكثر من سنة	تطعيم طفلي تنظيم الأسرة	1	1	0	0	0		لا															221912489	5c2d396d-0af0-4dd7-8c73-86620294ffea	2021-10-10 10:55:48			submitted_via_web			417
2021-10-10 17:06:44	2021-10-10 17:07:36	2021-10-10	مركز صحي اولي	مركز صحي الزبيدية الاولي	33	أردنية		بكالوريوس		أول زيارة	تطعيم طفلي الرعاية بعد الولادة-النفاس	1	0	0	1	0		نعم	أوافق بشدة	أوافق بشدة	أوافق بشدة	أوافق بشدة	أوافق بشدة	أوافق بشدة	أوافق بشدة		أوافق بشدة	أوافق بشدة	أوافق بشدة	أوافق بشدة			221958258	2273d88e-642e-4ef5-a25f-6a9a65074cb0	2021-10-10 14:07:47			submitted_via_web			418
2021-10-10 17:07:36	2021-10-10 17:09:08	2021-10-10	مركز صحي اولي	مركز صحي الزبيدية الاولي				غير ذلك		من ستة اشهر - سنة	تنظيم الأسرة	0	1	0	0	0		نعم	أوافق	أوافق	أوافق	أوافق	أوافق	أوافق	أوافق		أوافق	أوافق	أوافق	أوافق			221958523	475de713-a1e5-44a8-8ec3-baa0485f702a	2021-10-10 14:09:20			submitted_via_web			419
2021-10-07 14:47:14	2021-10-10 17:11:29		مركز صحي شامل	مركز صحي المفرق الشامل	34	أردنية		شهادة دبلوم		أول زيارة	تنظيم الأسرة	0	1	0	0	0		لا															221958844	10659e1f-4375-4cc1-8a5c-803842f51e86	2021-10-10 14:11:30			submitted_via_web			420
2021-10-10 17:11:29	2021-10-10 17:12:13	2021-10-10	مركز صحي شامل	مركز صحي المفرق الشامل	33	أردنية		شهادة دبلوم		أكثر من سنة	تنظيم الأسرة	0	1	0	0	0		لا															221958964	b6cf03d9-1b27-4b0f-a7ec-6fd97347ef1b	2021-10-10 14:12:20			submitted_via_web			421
2021-10-10 17:12:13	2021-10-10 17:12:46		مركز صحي شامل	مركز صحي المفرق الشامل	33	أردنية		شهادة دبلوم		أكثر من سنة	الرعاية بعد الولادة-النفاس	0	0	0	1	0		لا															221959037	1be9d4f5-e784-4d59-9f26-5728726c63b5	2021-10-10 14:12:53			submitted_via_web			422
2021-10-10 17:12:46	2021-10-10 17:13:18		مركز صحي شامل	مركز صحي المفرق الشامل	39	أردنية		غير ذلك		أكثر من سنة	تنظيم الأسرة	0	1	0	0	0		لا															221959157	6f93720e-7687-4d81-9f8a-b034244dd6b2	2021-10-10 14:13:25			submitted_via_web			423
2021-10-10 17:13:18	2021-10-10 17:14:23			مركز صحي المفرق الشامل	30	أردنية		غير ذلك		أول زيارة	تطعيم طفلي	1	0	0	0	0																	221959418	c0252cfe-126f-448e-aac0-9eedfc347ed4	2021-10-10 14:14:31			submitted_via_web			424
2021-10-10 17:14:23	2021-10-10 17:34:18		مركز صحي شامل	مركز صحي المفرق الشامل	22	أردنية		ماجستير		أول زيارة	تطعيم طفلي	1	0	0	0	0		نعم	محايد	محايد	لا أوافق بشدة	لا أوافق	عاجز عن الإجابة	لا أوافق	أوافق بشدة		أوافق بشدة	لا أوافق	لا أوافق بشدة	لا أوافق			221963017	ef9cae5e-107a-47ca-bca8-9e3b428bb891	2021-10-10 14:34:25			submitted_via_web			425
2021-10-10 17:34:18	2021-10-10 17:34:41		مركز صحي شامل	مركز صحي المفرق الشامل		سورية		غير ذلك		أول زيارة	تطعيم طفلي تنظيم الأسرة	1	1	0	0	0																	221963061	464d2c5c-c100-4a3e-a90d-f3260f24c8c0	2021-10-10 14:34:48			submitted_via_web			426
2021-10-10 17:34:41	2021-10-10 17:35:24		مركز صحي شامل	مركز صحي المفرق الشامل	32	أردنية				أكثر من سنة	تطعيم طفلي	1	0	0	0	0		نعم	محايد	محايد	محايد	لا أوافق	لا أوافق	لا أوافق	محايد		محايد	محايد	محايد	أوافق			221963160	dd0ce724-0237-4397-85e1-48b42f073ff5	2021-10-10 14:35:31			submitted_via_web			427
2021-10-10 17:35:24	2021-10-10 17:35:47		مركز صحي شامل	مركز صحي المفرق الشامل		أردنية		بكالوريوس		من ثلاث - ستة اشهر	تطعيم طفلي	1	0	0	0	0		لا															221963232	b92c2b68-9c47-4e82-84ec-22f5d6825adc	2021-10-10 14:35:55			submitted_via_web			428
2021-10-10 17:35:48	2021-10-10 17:36:30		مركز صحي شامل	مركز صحي المفرق الشامل	28	أردنية		دبلوم عالي		من ثلاث - ستة اشهر	تنظيم الأسرة	0	1	0	0	0		نعم	لا أوافق	أوافق بشدة	محايد	لا أوافق	محايد	لا أوافق	محايد		محايد	محايد	محايد	محايد			221963368	c8c4824e-e58f-4652-998a-1db04d226b00	2021-10-10 14:36:37			submitted_via_web			429
2021-10-10 17:36:30	2021-10-10 17:36:46		مركز صحي شامل	مركز صحي المفرق الشامل		أردنية		شهادة دبلوم		أول زيارة	تطعيم طفلي	1	0	0	0	0		لا															221963434	4eb6c895-f660-4437-ab02-f68b69183cee	2021-10-10 14:36:53			submitted_via_web			430
2021-10-10 17:36:46	2021-10-10 17:37:23		مركز صحي شامل	مركز صحي المفرق الشامل		أردنية		بكالوريوس		من ستة اشهر - سنة	تطعيم طفلي تنظيم الأسرة	1	1	0	0	0		نعم	محايد	لا أوافق	محايد	محايد	لا أوافق	محايد	محايد		لا أوافق	لا أوافق	لا أوافق بشدة	لا أوافق			221963609	3eeadfe9-3d1d-4f12-8fe3-65ef19555d8a	2021-10-10 14:37:30			submitted_via_web			431
2021-10-10 17:37:23	2021-10-10 17:37:46		مركز صحي شامل	مركز صحي المفرق الشامل		أردنية		دبلوم عالي		من ستة اشهر - سنة	الرعاية قبل الولادة	0	0	1	0	0		لا															221963679	afdf5304-1188-4919-a4c5-ff31a378eee5	2021-10-10 14:37:53			submitted_via_web			432
2021-10-10 17:37:46	2021-10-10 17:38:26		مركز صحي شامل	مركز صحي المفرق الشامل	32	أردنية		دبلوم عالي		من ثلاث - ستة اشهر	الرعاية قبل الولادة	0	0	1	0	0		نعم	لا أوافق	محايد	أوافق	أوافق بشدة	أوافق	أوافق	أوافق		أوافق	أوافق	محايد	أوافق			221963786	4aa38482-2d28-4d3c-ad4d-9985d2d42fb3	2021-10-10 14:38:34			submitted_via_web			433
2021-10-10 17:38:27	2021-10-10 17:38:49		مركز صحي شامل	مركز صحي المفرق الشامل		أردنية		شهادة دبلوم		من ستة اشهر - سنة	تطعيم طفلي	1	0	0	0	0		لا															221963889	96b0ce0f-50c3-4f0d-b652-c74b55f8f359	2021-10-10 14:38:56			submitted_via_web			434
2021-10-10 17:38:49	2021-10-10 17:39:03		مركز صحي شامل	مركز صحي المفرق الشامل		أردنية		شهادة دبلوم		من ستة اشهر - سنة	الرعاية قبل الولادة	0	0	1	0	0		لا															221963933	5fc50df5-2a36-477a-9f2d-698e06f9142c	2021-10-10 14:39:11			submitted_via_web			435
2021-10-10 17:39:04	2021-10-10 17:39:36		مركز صحي شامل	مركز صحي المفرق الشامل	33			شهادة دبلوم		من ستة اشهر - سنة	تنظيم الأسرة	0	1	0	0	0		نعم	أوافق	أوافق	محايد	أوافق	أوافق	محايد	محايد		محايد	أوافق	لا أوافق	محايد			221964023	ef6bf54a-6572-4cdb-b0a7-c26d8a390c81	2021-10-10 14:39:44			submitted_via_web			436
2021-10-10 17:39:36	2021-10-10 17:39:59		مركز صحي شامل	مركز صحي المفرق الشامل	36	سورية		غير ذلك		أول زيارة	تنظيم الأسرة	0	1	0	0	0		لا															221964107	8f80906e-4f4a-476d-bf27-a510c21f4e07	2021-10-10 14:40:06			submitted_via_web			437
2021-10-10 17:39:59	2021-10-10 17:40:20		مركز صحي شامل	مركز صحي المفرق الشامل	35	أردنية		شهادة دبلوم		أول زيارة	تنظيم الأسرة	0	1	0	0	0		لا															221964166	e7c82a04-1543-4cfb-8e7e-54e7aa11253f	2021-10-10 14:40:27			submitted_via_web			438
2021-10-10 17:40:20	2021-10-10 17:40:58		مركز صحي شامل	مركز صحي المفرق الشامل	32	سورية		شهادة دبلوم		أكثر من سنة	تطعيم طفلي	1	0	0	0	0		نعم	محايد	محايد	محايد	لا أوافق	لا أوافق	لا أوافق	محايد		محايد	لا أوافق	محايد	أوافق			221964275	d3b02a22-4d8e-47d6-91bb-842abc55d35d	2021-10-10 14:41:05			submitted_via_web			439
2021-10-10 17:40:58	2021-10-10 17:41:31		مركز صحي شامل	مركز صحي المفرق الشامل		أردنية		دبلوم عالي		أول زيارة	تطعيم طفلي الرعاية قبل الولادة الرعاية بعد الولادة-النفاس	1	0	1	1	0		نعم	أوافق	أوافق	محايد	أوافق	لا أوافق بشدة	محايد	محايد		محايد	محايد	لا أوافق	أوافق			221964378	df19b1e3-b930-437c-b388-45587722d411	2021-10-10 14:41:39			submitted_via_web			440
2021-10-10 17:41:32	2021-10-10 17:42:05		مركز صحي شامل	مركز صحي المفرق الشامل	39	أردنية		بكالوريوس		من ستة اشهر - سنة	تنظيم الأسرة	0	1	0	0	0		نعم	محايد	أوافق	محايد	أوافق	محايد	لا أوافق	محايد		محايد	محايد	محايد	أوافق			221964481	08d7b750-8294-4539-9d55-3fe219b6b770	2021-10-10 14:42:13			submitted_via_web			441
2021-10-10 17:42:06	2021-10-10 17:42:24		مركز صحي شامل	مركز صحي المفرق الشامل	39	أردنية		غير ذلك		أول زيارة	تنظيم الأسرة	0	1	0	0	0		لا															221964542	c92145a0-eac5-4413-a2d1-260918381c4e	2021-10-10 14:42:31			submitted_via_web			442
2021-10-10 17:42:24	2021-10-10 17:42:43		مركز صحي شامل	مركز صحي المفرق الشامل	42	أردنية		شهادة دبلوم		من ستة اشهر - سنة	تطعيم طفلي	1	0	0	0	0		لا															221964618	8967d2c1-92c8-4541-9a2b-4b41c7e34e9e	2021-10-10 14:42:50			submitted_via_web			443
2021-10-10 17:42:43	2021-10-10 17:43:16		مركز صحي شامل	مركز صحي المفرق الشامل	40	أردنية		شهادة دبلوم		من ستة اشهر - سنة	تنظيم الأسرة الرعاية قبل الولادة	0	1	1	0	0		نعم	أوافق	محايد	أوافق	أوافق	محايد	أوافق	لا أوافق		لا أوافق	محايد	محايد	محايد			221964742	354f69fd-9700-4385-b79f-f91bee6c5208	2021-10-10 14:43:24			submitted_via_web			444
2021-10-10 17:43:17	2021-10-10 17:43:34		مركز صحي شامل	مركز صحي المفرق الشامل	42	أردنية		غير ذلك		من ستة اشهر - سنة	تنظيم الأسرة	0	1	0	0	0																	221964818	9694200d-7533-44d8-85e6-f31f3bc91b79	2021-10-10 14:43:42			submitted_via_web			445
2021-10-10 17:43:34	2021-10-10 17:44:13		مركز صحي شامل	مركز صحي المفرق الشامل		أردنية		شهادة دبلوم		من ستة اشهر - سنة	تنظيم الأسرة	0	1	0	0	0		نعم	أوافق	أوافق	أوافق	أوافق	أوافق	محايد	أوافق		لا أوافق	محايد	محايد	محايد			221964979	958b5c0e-2eeb-4a02-9dc1-6cca53b4e65c	2021-10-10 14:44:21			submitted_via_web			446
2021-10-10 17:44:14	2021-10-10 17:44:45		مركز صحي شامل	مركز صحي المفرق الشامل	24	أردنية		شهادة دبلوم		من ستة اشهر - سنة	تطعيم طفلي	1	0	0	0	0		نعم	أوافق	محايد	محايد	أوافق	محايد	محايد	لا أوافق		أوافق	أوافق	محايد	لا أوافق			221965047	02a7eac9-1e87-447d-a9ea-62285abd9e40	2021-10-10 14:44:52			submitted_via_web			447
2021-10-10 17:44:45	2021-10-10 17:45:04		مركز صحي شامل	مركز صحي المفرق الشامل	33	أردنية		بكالوريوس		من ثلاث - ستة اشهر	تطعيم طفلي	1	0	0	0	0		لا															221965091	6b7e1a01-1a28-4d72-86e8-15794c1cfdc7	2021-10-10 14:45:11			submitted_via_web			448
2021-10-10 17:45:04	2021-10-10 17:45:33		مركز صحي شامل	مركز صحي المفرق الشامل		أردنية		دبلوم عالي		أكثر من سنة	تنظيم الأسرة الرعاية قبل الولادة الرعاية بعد الولادة-النفاس	0	1	1	1	0		نعم	أوافق	أوافق	أوافق	محايد	أوافق	محايد	محايد		أوافق	أوافق	لا أوافق	محايد			221965187	4c3e68c7-1b69-4fc7-bb4e-eb7160dba1fe	2021-10-10 14:45:40			submitted_via_web			449
2021-10-10 17:45:33	2021-10-10 17:45:50		مركز صحي شامل	مركز صحي المفرق الشامل	31	سورية		غير ذلك		أول زيارة	تطعيم طفلي	1	0	0	0	0		لا															221965244	2d2e857c-80b5-4c33-b998-745487eb21ec	2021-10-10 14:45:58			submitted_via_web			450
2021-10-10 17:45:51	2021-10-10 17:46:17		مركز صحي شامل	مركز صحي المفرق الشامل	36	أردنية		شهادة دبلوم		أكثر من سنة	تطعيم طفلي تنظيم الأسرة	1	1	0	0	0		لا															221965319	bb38988e-2233-4ebc-9b04-4450c4fe62d2	2021-10-10 14:46:24			submitted_via_web			451
2021-10-10 17:46:17	2021-10-10 17:46:46		مركز صحي شامل	مركز صحي المفرق الشامل		أردنية		دبلوم عالي		من ستة اشهر - سنة	تطعيم طفلي تنظيم الأسرة	1	1	0	0	0		نعم	أوافق بشدة	أوافق بشدة	أوافق	أوافق بشدة	أوافق	أوافق	أوافق		أوافق	لا أوافق	عاجز عن الإجابة	أوافق			221965369	e856a7a4-4ae9-4d6c-9f4a-b5fb4a16c675	2021-10-10 14:46:53			submitted_via_web			452
2021-10-10 11:43:27	2021-10-10 17:47:06	2021-10-10	مركز صحي شامل	مركز صحي المنصورة الشامل	32	أردنية		بكالوريوس		من ستة اشهر - سنة	تطعيم طفلي	1	0	0	0	0		نعم	أوافق بشدة	أوافق بشدة	أوافق بشدة	أوافق بشدة		أوافق بشدة	محايد		أوافق بشدة	أوافق بشدة	أوافق بشدة	أوافق بشدة			221965457	2b68fe80-1ffc-4565-8732-d1bac4e22a49	2021-10-10 14:47:17			submitted_via_web			453
2021-10-10 17:46:46	2021-10-10 17:47:23		مركز صحي شامل	مركز صحي المفرق الشامل	39	أردنية		بكالوريوس		أكثر من سنة	تطعيم طفلي الرعاية قبل الولادة الرعاية بعد الولادة-النفاس	1	0	1	1	0		نعم	أوافق	أوافق	أوافق	أوافق	أوافق	أوافق	أوافق بشدة		محايد	أوافق	محايد	محايد			221965508	cf8bf197-98b1-47c0-90e2-36bbe9857135	2021-10-10 14:47:31			submitted_via_web			454
2021-10-10 17:47:24	2021-10-10 17:47:46		مركز صحي شامل	مركز صحي المفرق الشامل	41	أردنية		بكالوريوس		أول زيارة	تطعيم طفلي	1	0	0	0	0		لا															221965562	00d96dcd-f6ed-4985-a268-3d239338a197	2021-10-10 14:47:53			submitted_via_web			455
2021-10-10 17:47:06	2021-10-10 17:47:46	2021-10-10	مركز صحي شامل	مركز صحي المنصورة الشامل	21	سورية		غير ذلك		من ثلاث - ستة اشهر	تطعيم طفلي	1	0	0	0	0		لا															221965576	5d397b5a-ec0b-4022-851a-254ad45d1317	2021-10-10 14:47:56			submitted_via_web			456
2021-10-10 17:47:46	2021-10-10 17:48:20		مركز صحي شامل	مركز صحي المفرق الشامل	44	أردنية		غير ذلك		أول زيارة	غير ذلك	0	0	0	0	1		لا															221965649	9c908401-e9b3-4603-9881-b02103804725	2021-10-10 14:48:27			submitted_via_web			457
2021-10-10 17:47:46	2021-10-10 17:48:53	2021-10-10	مركز صحي شامل	مركز صحي المنصورة الشامل	29	أردنية		بكالوريوس		من ستة اشهر - سنة	تطعيم طفلي تنظيم الأسرة	1	1	0	0	0		نعم	أوافق بشدة	أوافق بشدة	أوافق بشدة	أوافق بشدة	أوافق بشدة	أوافق بشدة	لا أوافق		أوافق	أوافق بشدة	أوافق بشدة	أوافق بشدة			221965720	d41086b3-2f1d-4e09-a214-ee8009376dd3	2021-10-10 14:49:03			submitted_via_web			458
2021-10-10 17:58:40	2021-10-10 18:00:54	2021-10-10	مركز صحي اولي	مركز صحي ايدون بني حسن الاولي	43	أردنية		شهادة دبلوم		أكثر من سنة	تطعيم طفلي تنظيم الأسرة الرعاية قبل الولادة الرعاية بعد الولادة-النفاس	1	1	1	1	0		نعم	أوافق	أوافق بشدة	محايد	أوافق	أوافق بشدة	أوافق بشدة	لا أوافق		أوافق	لا أوافق	أوافق بشدة	أوافق			221967677	de93f8ce-6250-497f-a40d-313440e014a4	2021-10-10 15:01:06			submitted_via_web			459
2021-10-10 18:00:54	2021-10-10 18:06:39	2021-10-10	مركز صحي اولي	مركز صحي ايدون بني حسن الاولي	25	سورية		غير ذلك	صف ثامن	من ثلاث - ستة اشهر	تطعيم طفلي	1	0	0	0	0		نعم	لا أوافق	أوافق	لا أوافق	أوافق	محايد	أوافق	محايد		أوافق	أوافق	أوافق	أوافق			221968583	d3a704f4-8de7-40b1-b8bc-07b74d069312	2021-10-10 15:06:51			submitted_via_web			461
2021-10-10 18:06:40	2021-10-10 18:08:21	2021-10-09	مركز صحي اولي	مركز صحي ايدون بني حسن الاولي	32	أردنية		بكالوريوس		من ستة اشهر - سنة	تطعيم طفلي تنظيم الأسرة	1	1	0	0	0		نعم	محايد	أوافق بشدة	لا أوافق	أوافق	أوافق	محايد	محايد		أوافق	أوافق	أوافق	لا أوافق			221968908	86b3d7f3-03d1-492b-93a0-c3134cc88b90	2021-10-10 15:08:32			submitted_via_web			462
2021-10-10 18:08:21	2021-10-10 18:10:13	2021-10-09	مركز صحي اولي	مركز صحي ايدون بني حسن الاولي	28	أردنية		شهادة دبلوم		أكثر من سنة	تطعيم طفلي تنظيم الأسرة الرعاية قبل الولادة الرعاية بعد الولادة-النفاس	1	1	1	1	0		نعم	أوافق	أوافق	محايد	أوافق	محايد	أوافق بشدة	لا أوافق		أوافق	أوافق	محايد	أوافق			221969295	21297bcf-e9de-428f-bcd6-c57b32bb3cb1	2021-10-10 15:10:24			submitted_via_web			463
2021-10-10 18:10:14	2021-10-10 18:11:44	2021-10-09	مركز صحي اولي	مركز صحي ايدون بني حسن الاولي	22	أردنية		شهادة دبلوم		من ثلاث - ستة اشهر	تطعيم طفلي تنظيم الأسرة	1	1	0	0	0		نعم	أوافق	أوافق بشدة	محايد	أوافق	أوافق	عاجز عن الإجابة	لا أوافق		أوافق	أوافق	أوافق	أوافق			221969750	c1454845-5345-44e2-8d20-5b9e8809a7b3	2021-10-10 15:11:54			submitted_via_web			464
2021-10-10 18:11:44	2021-10-10 18:13:03	2021-10-10	مركز صحي اولي	مركز صحي ايدون بني حسن الاولي	22	سورية		غير ذلك	اساسي	أول زيارة	تطعيم طفلي الرعاية بعد الولادة-النفاس	1	0	0	1	0		لا															221969906	c716d9c0-051d-4e03-a7d5-482543e51594	2021-10-10 15:13:14			submitted_via_web			465
2021-10-10 18:13:03	2021-10-10 18:14:32	2021-10-10	مركز صحي اولي	مركز صحي ايدون بني حسن الاولي	37	أردنية		دبلوم عالي		أكثر من سنة	تنظيم الأسرة	0	1	0	0	0		نعم	أوافق	أوافق	محايد	أوافق	أوافق	محايد	لا أوافق		أوافق	أوافق	أوافق	لا أوافق			221970153	31b1bc56-bb4a-4bb0-8632-881dbc32bd65	2021-10-10 15:14:39			submitted_via_web			466
2021-10-10 18:14:32	2021-10-10 18:16:03	2021-10-10	مركز صحي اولي	مركز صحي ايدون بني حسن الاولي	40	أردنية		شهادة دبلوم		من ستة اشهر - سنة	تنظيم الأسرة	0	1	0	0	0		نعم	أوافق	أوافق	أوافق	محايد	أوافق	محايد	محايد		أوافق	محايد	أوافق	لا أوافق			221970390	413a48f8-2649-4683-af89-83fcac72733f	2021-10-10 15:16:14			submitted_via_web			467
2021-10-10 18:14:10	2021-10-10 18:16:09	2021-10-10	مركز صحي شامل	مركز صحي رحاب الشامل	30	أردنية		بكالوريوس		أكثر من سنة	تطعيم طفلي تنظيم الأسرة الرعاية قبل الولادة	1	1	1	0	0		نعم	لا أوافق	أوافق	لا أوافق	محايد	أوافق	أوافق	لا أوافق		محايد	عاجز عن الإجابة	أوافق	أوافق			221970403	718d6f4e-420a-433a-8271-d2f59b543c60	2021-10-10 15:16:19			submitted_via_web			468
2021-10-10 18:16:09	2021-10-10 18:17:31	2021-10-10	مركز صحي شامل	مركز صحي رحاب الشامل	21	سورية		غير ذلك	صف تاسع	أكثر من سنة	تطعيم طفلي	1	0	0	0	0		لا															221970648	dd9d9772-300f-4f02-a558-8331405d437e	2021-10-10 15:17:41			submitted_via_web			469
2021-10-10 18:16:03	2021-10-10 18:17:32	2021-10-10	مركز صحي اولي	مركز صحي ايدون بني حسن الاولي	35	سورية		غير ذلك	اعدادي	من ثلاث - ستة اشهر	تطعيم طفلي	1	0	0	0	0		نعم	أوافق	عاجز عن الإجابة	محايد	أوافق	أوافق	لا أوافق	لا أوافق		أوافق	محايد	أوافق	محايد			221970653	0951c08a-3379-44f3-b478-c4ecbbf4258a	2021-10-10 15:17:43			submitted_via_web			470
2021-10-10 18:17:32	2021-10-10 18:18:47	2021-10-10	مركز صحي اولي	مركز صحي ايدون بني حسن الاولي	21	أردنية		بكالوريوس		أول زيارة	الرعاية قبل الولادة	0	0	1	0	0		نعم	أوافق	أوافق	محايد	محايد	أوافق	محايد	محايد		أوافق	أوافق	محايد	أوافق			221970897	233dd450-ae4f-4ef0-9d09-f58df5a284d6	2021-10-10 15:18:58			submitted_via_web			471
2021-10-10 18:17:11	2021-10-10 18:24:48		مركز صحي شامل	مركز صحي نادرة الشامل	32	أردنية		غير ذلك		أكثر من سنة	تطعيم طفلي الرعاية قبل الولادة الرعاية بعد الولادة-النفاس	1	0	1	1	0		نعم	محايد	أوافق	محايد	أوافق	أوافق	أوافق	لا أوافق		أوافق	أوافق	أوافق	أوافق			221972227	3f9e0d40-36b4-4f5e-a34f-f0c2669c3eea	2021-10-10 15:25:04			submitted_via_web			472
2021-10-10 18:24:48	2021-10-10 18:29:48		مركز صحي شامل	مركز صحي نادرة الشامل	37	أردنية		غير ذلك	صف سابع	من ستة اشهر - سنة	الرعاية قبل الولادة	0	0	1	0	0		نعم	أوافق	أوافق	محايد	أوافق	أوافق	أوافق	لا أوافق		أوافق	محايد	أوافق	أوافق	تقوية الشبكه		221972934	94a74b4b-f68f-4bf3-9ae9-3580cc16d19d	2021-10-10 15:30:04			submitted_via_web			473
2021-10-10 18:29:48	2021-10-10 18:31:18	2021-10-10	مركز صحي شامل	مركز صحي نادرة الشامل	27	أردنية		بكالوريوس		أول زيارة	تطعيم طفلي	1	0	0	0	0		لا															221973161	7f56a8cf-f8b0-45ef-9b5e-03f719913c4f	2021-10-10 15:31:32			submitted_via_web			474
2021-10-10 18:29:57	2021-10-10 18:33:22	2021-10-10	مركز صحي شامل	مركز صحي منشية بني حسن الاولي	34	أردنية		بكالوريوس		أكثر من سنة	تطعيم طفلي	1	0	0	0	0		نعم	أوافق	أوافق	أوافق	أوافق	أوافق	أوافق	لا أوافق		أوافق	أوافق	أوافق	أوافق			221973705	c15c68a4-599e-49b0-8a14-8f3b0c6d2479	2021-10-10 15:33:34			submitted_via_web			475
2021-10-10 18:33:22	2021-10-10 18:35:43	2021-10-10	مركز صحي شامل	مركز صحي منشية بني حسن الاولي	46	أردنية		غير ذلك	اثانوي	أكثر من سنة	تنظيم الأسرة	0	1	0	0	0		نعم	أوافق	أوافق	أوافق	أوافق	أوافق	أوافق	أوافق		عاجز عن الإجابة	أوافق	عاجز عن الإجابة	أوافق			221974199	d0346c4d-0272-4975-8a8e-af9a01f1ce4d	2021-10-10 15:35:57			submitted_via_web			476
2021-10-10 18:35:43	2021-10-10 18:37:20	2021-10-09	مركز صحي شامل	مركز صحي منشية بني حسن الاولي	33	أردنية		بكالوريوس		أكثر من سنة	تنظيم الأسرة	0	1	0	0	0		نعم	أوافق	أوافق	أوافق بشدة	أوافق	أوافق	أوافق	أوافق		أوافق	أوافق	أوافق	أوافق			221974450	4ead2437-b40a-4612-934d-a7d4667b9fae	2021-10-10 15:37:33			submitted_via_web			477
2021-10-10 18:31:18	2021-10-10 18:39:40	2021-10-10	مركز صحي شامل	مركز صحي نادرة الشامل	32	سورية		غير ذلك	ابتدائي	أكثر من سنة	تطعيم طفلي	1	0	0	0	0		نعم	محايد	أوافق	محايد	محايد	أوافق	أوافق	لا أوافق		محايد	محايد	أوافق	أوافق			221974812	978ef0a5-39e1-4ed0-9b0d-ee209b41b531	2021-10-10 15:39:53			submitted_via_web			478
2021-10-10 18:39:40	2021-10-10 18:41:05	2021-10-10	مركز صحي شامل	مركز صحي نادرة الشامل	18	أردنية		غير ذلك	توجيهي	أول زيارة	الرعاية قبل الولادة	0	0	1	0	0		لا															221974977	a8155aa8-700e-4738-9bd8-f13d2a04e557	2021-10-10 15:41:17			submitted_via_web			479
2021-10-10 18:41:05	2021-10-10 18:42:00	2021-10-10	مركز صحي شامل	مركز صحي نادرة الشامل	22	أردنية		غير ذلك	توجيهي	أول زيارة	الرعاية قبل الولادة	0	0	1	0	0		لا															221975057	e8dcf087-394a-42f4-9ea2-1abce5f87cb9	2021-10-10 15:42:13			submitted_via_web			480
2021-10-10 18:42:00	2021-10-10 18:44:32	2021-10-10	مركز صحي شامل	مركز صحي نادرة الشامل	28	أردنية		بكالوريوس		أكثر من سنة	تطعيم طفلي تنظيم الأسرة الرعاية قبل الولادة الرعاية بعد الولادة-النفاس	1	1	1	1	0		نعم	محايد	أوافق	محايد	محايد	أوافق	أوافق	لا أوافق		محايد	أوافق	أوافق	أوافق			221975423	18c43bdf-a563-4ced-acf9-b543e606cbbd	2021-10-10 15:44:45			submitted_via_web			481
2021-10-10 18:46:14	2021-10-10 18:49:41		مركز صحي شامل	مركز صحي بلعما الشامل	36	أردنية		شهادة دبلوم		من ثلاث - ستة اشهر	تطعيم طفلي تنظيم الأسرة	1	1	0	0	0		نعم	لا أوافق	أوافق	محايد	أوافق	أوافق	محايد	لا أوافق بشدة		أوافق	أوافق	أوافق	محايد			221976593	efb7af12-3642-462e-8d97-571ad6e0375f	2021-10-10 15:49:52			submitted_via_web			482
2021-10-10 10:50:03	2021-10-10 18:50:38	2021-10-10	مركز صحي شامل	مركز صحي المفرق الشامل	27	أردنية		بكالوريوس		من ثلاث - ستة اشهر	تطعيم طفلي	1	0	0	0	0		نعم	أوافق بشدة	أوافق بشدة	أوافق بشدة	أوافق بشدة	أوافق بشدة	أوافق بشدة	لا أوافق		أوافق بشدة	أوافق	أوافق بشدة	أوافق بشدة			221976895	547a5e4b-f307-4610-b3ad-2604153b323a	2021-10-10 15:50:50			submitted_via_web			483
2021-10-10 18:49:41	2021-10-10 18:51:07	2021-10-10	مركز صحي شامل	مركز صحي بلعما الشامل	41	سورية		غير ذلك	ثانوي	أكثر من سنة	تنظيم الأسرة غير ذلك	0	1	0	0	1	حوامل	لا															221976995	b52db43e-02bb-4b17-8d33-4944d45b0798	2021-10-10 15:51:15			submitted_via_web			484
2021-10-10 18:50:38	2021-10-10 18:51:41	2021-10-10	مركز صحي شامل	مركز صحي المفرق الشامل				دبلوم عالي		أكثر من سنة	تنظيم الأسرة	0	1	0	0	0		نعم	أوافق بشدة	أوافق بشدة	أوافق بشدة	أوافق بشدة	أوافق بشدة	أوافق بشدة	لا أوافق		أوافق بشدة	أوافق بشدة	أوافق بشدة	أوافق بشدة			221977133	bdb888a3-4df3-41e2-8802-fecc874c5932	2021-10-10 15:51:53			submitted_via_web			485
2021-10-10 18:51:07	2021-10-10 18:52:01	2021-10-10	مركز صحي شامل	مركز صحي بلعما الشامل	44	أردنية		دبلوم عالي		أول زيارة	تنظيم الأسرة	0	1	0	0	0		لا															221977193	0369001a-9bed-4156-a049-1c1500d16527	2021-10-10 15:52:11			submitted_via_web			486
2021-10-10 18:51:41	2021-10-10 18:52:45	2021-10-10	مركز صحي شامل	مركز صحي المفرق الشامل	25	أردنية		بكالوريوس		من ستة اشهر - سنة	تطعيم طفلي تنظيم الأسرة الرعاية قبل الولادة الرعاية بعد الولادة-النفاس	1	1	1	1	0		نعم	أوافق بشدة	أوافق بشدة	أوافق بشدة	أوافق بشدة	أوافق بشدة	أوافق بشدة	أوافق بشدة		أوافق بشدة	أوافق بشدة	أوافق بشدة	أوافق بشدة			221977395	0b46d2c8-acbd-4c13-99b6-e35557c76dc8	2021-10-10 15:52:57			submitted_via_web			488
2021-10-10 18:52:45	2021-10-10 18:53:35	2021-10-10	مركز صحي شامل	مركز صحي المفرق الشامل	39	أردنية		دبلوم عالي		أكثر من سنة	تنظيم الأسرة	0	1	0	0	0		نعم	أوافق بشدة	أوافق بشدة	أوافق بشدة	أوافق بشدة	أوافق بشدة	أوافق بشدة	لا أوافق		أوافق بشدة	أوافق بشدة	أوافق بشدة	أوافق بشدة			221977608	7e70afba-20d2-4759-9660-724f9c8c821e	2021-10-10 15:53:47			submitted_via_web			489
2021-10-10 18:53:35	2021-10-10 18:54:41	2021-10-10	مركز صحي شامل	مركز صحي المفرق الشامل	26	أردنية		غير ذلك		أول زيارة	تطعيم طفلي	1	0	0	0	0		نعم	أوافق بشدة	أوافق بشدة	لا أوافق	أوافق بشدة	أوافق بشدة	أوافق بشدة	عاجز عن الإجابة		أوافق بشدة	أوافق بشدة	أوافق بشدة	أوافق بشدة			221977900	9988d281-05a6-4781-aec7-abd8e7e16ba8	2021-10-10 15:54:46			submitted_via_web			490
2021-10-10 18:54:41	2021-10-10 18:55:35	2021-10-10	مركز صحي شامل	مركز صحي المفرق الشامل	25	أردنية		بكالوريوس		أكثر من سنة	تطعيم طفلي تنظيم الأسرة الرعاية قبل الولادة الرعاية بعد الولادة-النفاس	1	1	1	1	0		نعم	عاجز عن الإجابة	عاجز عن الإجابة	عاجز عن الإجابة	عاجز عن الإجابة	عاجز عن الإجابة	عاجز عن الإجابة	عاجز عن الإجابة		عاجز عن الإجابة	عاجز عن الإجابة	عاجز عن الإجابة	عاجز عن الإجابة			221978076	fe824ab8-e76a-4368-81fb-6258f5bbea60	2021-10-10 15:55:47			submitted_via_web			491
2021-10-10 18:55:35	2021-10-10 18:56:28	2021-10-10	مركز صحي شامل	مركز صحي المفرق الشامل	40	أردنية		بكالوريوس		أكثر من سنة	تنظيم الأسرة	0	1	0	0	0		نعم	لا أوافق بشدة	لا أوافق بشدة	لا أوافق	محايد	لا أوافق بشدة	محايد	عاجز عن الإجابة		أوافق	محايد	لا أوافق	محايد			221978259	f3f7b9af-4805-404a-bc74-562971ac61c9	2021-10-10 15:56:39			submitted_via_web			492
2021-10-10 18:55:18	2021-10-10 18:56:58	2021-10-09	مركز صحي شامل	مركز صحي بلعما الشامل	35	أردنية		شهادة دبلوم		أول زيارة	تطعيم طفلي	1	0	0	0	0		نعم	أوافق	أوافق	أوافق	أوافق	أوافق	محايد	أوافق		محايد	أوافق	أوافق	أوافق			221978309	4a69cb54-e7f4-4aa0-bbfe-8ba4fa4c9ac8	2021-10-10 15:57:09			submitted_via_web			493
2021-10-10 18:56:28	2021-10-10 18:57:10	2021-10-10	مركز صحي شامل	مركز صحي المفرق الشامل	20	سورية		غير ذلك		أول زيارة	تطعيم طفلي	1	0	0	0	0		لا															221978314	b19458b4-046d-4c1e-af09-d8caff02fe20	2021-10-10 15:57:21			submitted_via_web			494
2021-10-10 18:57:10	2021-10-10 18:57:41	2021-10-10	مركز صحي شامل	مركز صحي المفرق الشامل	25	سورية		غير ذلك		من ستة اشهر - سنة	تطعيم طفلي	1	0	0	0	0		لا															221978380	eb6189b5-6aa0-45a2-940c-9bf57126e65c	2021-10-10 15:57:53			submitted_via_web			495
2021-10-10 18:57:42	2021-10-10 18:58:13	2021-10-10	مركز صحي شامل	مركز صحي المفرق الشامل	22	غير ذلك	يمني	غير ذلك		من ستة اشهر - سنة	تطعيم طفلي	1	0	0	0	0		لا															221978446	9bdeab87-1638-4f98-a111-4ed67ae15f07	2021-10-10 15:58:25			submitted_via_web			496
2021-10-10 18:58:13	2021-10-10 18:58:50	2021-10-10	مركز صحي شامل	مركز صحي المفرق الشامل	23	سورية		غير ذلك		أكثر من سنة	تطعيم طفلي	1	0	0	0	0		لا															221978512	965f7b9c-0b20-4f16-a2be-95f40ecd7971	2021-10-10 15:59:01			submitted_via_web			497
2021-10-10 18:58:50	2021-10-10 18:59:25	2021-10-10	مركز صحي شامل	مركز صحي المفرق الشامل	30	سورية		غير ذلك		من ثلاث - ستة اشهر	تطعيم طفلي	1	0	0	0	0		لا															221978558	6166de26-9700-470f-8c50-220f49d5e613	2021-10-10 15:59:37			submitted_via_web			498
2021-10-10 18:56:58	2021-10-10 18:59:44	2021-10-10	مركز صحي شامل	مركز صحي بلعما الشامل	44	أردنية		غير ذلك	ثانوي	أكثر من سنة	تنظيم الأسرة	0	1	0	0	0		نعم	لا أوافق	أوافق	محايد	أوافق	أوافق	أوافق	لا أوافق		أوافق	أوافق	أوافق	محايد	بتعطل النظام وبنتاخر عن الخدمه		221978598	ff2dc5af-f7ab-4e7f-8f86-47b3b8d46fba	2021-10-10 15:59:56			submitted_via_web			500
2021-10-10 18:59:51	2021-10-10 19:01:13	2021-10-10	مركز صحي شامل		26	أردنية		بكالوريوس		أول زيارة	الرعاية قبل الولادة	0	0	1	0	0		نعم	أوافق	أوافق	أوافق	أوافق	أوافق	أوافق	أوافق		أوافق	أوافق	أوافق	أوافق			221978823	49280450-0a3d-43da-920f-7a0cd6908e65	2021-10-10 16:01:14			submitted_via_web			502
2021-10-10 19:01:25	2021-10-10 19:02:56	2021-10-09	مركز صحي شامل	مركز صحي بلعما الشامل	17	سورية		غير ذلك	اساسي	أول زيارة	تنظيم الأسرة الرعاية بعد الولادة-النفاس	0	1	0	1	0		نعم	أوافق	أوافق	أوافق	أوافق	أوافق	أوافق	أوافق		أوافق	أوافق	أوافق	أوافق			221979070	cdfe718f-6134-40b3-b7ee-b3dfdef8c689	2021-10-10 16:03:07			submitted_via_web			504
2021-10-10 19:02:57	2021-10-10 19:03:50	2021-10-10	مركز صحي شامل	مركز صحي بلعما الشامل	25	أردنية		بكالوريوس		من ثلاث - ستة اشهر	تطعيم طفلي	1	0	0	0	0																	221979187	ff78489a-ca97-4e5c-a2bd-e8dfbebdd880	2021-10-10 16:04:01			submitted_via_web			505
2021-10-10 19:04:46	2021-10-10 19:05:39	2021-10-10	مركز صحي شامل	مركز صحي بلعما الشامل	56	أردنية		غير ذلك	ثانوي	أكثر من سنة	تنظيم الأسرة	0	1	0	0	0		لا															221979443	495fedb8-1ad5-4da3-822c-713d73b468b8	2021-10-10 16:05:49			submitted_via_web			506
2021-10-10 19:07:08	2021-10-10 19:08:35	2021-10-09	مركز صحي شامل	مركز صحي بلعما الشامل	15	سورية		غير ذلك	ابتدائي	أول زيارة	تطعيم طفلي الرعاية قبل الولادة	1	0	1	0	0																	221979842	805754e9-6e6a-4fb7-aa7a-80f995890589	2021-10-10 16:08:46			submitted_via_web			510
2021-10-10 19:08:39	2021-10-10 19:10:05	2021-10-10	مركز صحي شامل	مركز صحي بلعما الشامل	21	أردنية		غير ذلك	ثانوي راسب	أول زيارة	تطعيم طفلي	1	0	0	0	0		نعم	أوافق	أوافق	أوافق	أوافق	أوافق	أوافق	أوافق		أوافق	أوافق	أوافق	أوافق			221980129	dcd51b40-79ff-4853-9c3a-8b228173dd27	2021-10-10 16:10:15			submitted_via_web			512
2021-10-10 19:10:08	2021-10-10 19:12:03	2021-10-10	مركز صحي شامل	مركز صحي بلعما الشامل	283	سورية		شهادة دبلوم		أول زيارة	تنظيم الأسرة	0	1	0	0	0		نعم	محايد	أوافق	محايد	أوافق	أوافق	أوافق	أوافق		محايد	أوافق	أوافق	أوافق			221980463	b0644149-8f6a-4c73-99f5-efca3088d10f	2021-10-10 16:12:14			submitted_via_web			514
2021-10-10 19:12:06	2021-10-10 19:14:00	2021-10-07	مركز صحي شامل	مركز صحي بلعما الشامل	22	غير ذلك	مصر	غير ذلك	مصر	أول زيارة	تطعيم طفلي تنظيم الأسرة	1	1	0	0	0		نعم	أوافق	أوافق	أوافق	أوافق	أوافق	أوافق	أوافق		أوافق بشدة	أوافق	محايد	أوافق			221980680	8d5d0bdf-fa3c-48b8-aee0-81c6a8547479	2021-10-10 16:14:11			submitted_via_web			516
2021-10-10 19:14:33	2021-10-10 19:15:17	2021-10-09	مركز صحي شامل	مركز صحي بلعما الشامل	36	أردنية		بكالوريوس		أول زيارة	تطعيم طفلي	1	0	0	0	0		لا															221980789	c1dfd701-58b9-48f5-8507-947e16a4bd15	2021-10-10 16:15:28			submitted_via_web			519
2021-10-10 19:15:20	2021-10-10 19:17:14	2021-10-10	مركز صحي شامل	مركز صحي بلعما الشامل	29	أردنية		دكتوراه		أكثر من سنة	تطعيم طفلي تنظيم الأسرة	1	1	0	0	0		نعم	أوافق بشدة	أوافق بشدة	أوافق بشدة	أوافق بشدة	أوافق بشدة	أوافق بشدة	لا أوافق		أوافق	أوافق	أوافق	أوافق بشدة			221980981	5009ae1d-1c0d-4bd2-a2f9-521a571aecd4	2021-10-10 16:17:25			submitted_via_web			521
2021-10-10 19:17:18	2021-10-10 19:18:07	2021-10-09	مركز صحي شامل	مركز صحي بلعما الشامل	38	غير ذلك	مصر	بكالوريوس		أول زيارة	تطعيم طفلي تنظيم الأسرة	1	1	0	0	0																	221981439	bb6a87b7-013c-4633-af16-b81930314327	2021-10-10 16:19:38			submitted_via_web			523
2021-10-10 19:18:10	2021-10-10 19:19:52	2021-10-10	مركز صحي شامل	مركز صحي بلعما الشامل	26	أردنية		بكالوريوس		أول زيارة	تنظيم الأسرة غير ذلك	0	1	0	0	1	مسحه عنق الرحم	نعم	أوافق	أوافق	أوافق	أوافق	أوافق	أوافق	أوافق		أوافق بشدة	أوافق	أوافق	أوافق			221981506	b89a0fc2-8c20-4ee4-b0cb-f93502db0ef0	2021-10-10 16:20:02			submitted_via_web			525
2021-10-10 19:19:55	2021-10-10 19:21:45	2021-10-09	مركز صحي شامل	مركز صحي بلعما الشامل	423	أردنية		بكالوريوس		أول زيارة	غير ذلك	0	0	0	0	1	فحص ذاتي للثدي	نعم	أوافق	أوافق	أوافق	أوافق	أوافق	أوافق	أوافق		أوافق	محايد	أوافق	لا أوافق			221981820	89a50775-82fe-482b-a3fd-2b26d1339925	2021-10-10 16:21:56			submitted_via_web			527
2021-10-10 19:21:48	2021-10-10 19:23:01	2021-10-10		مركز صحي بلعما الشامل	53	سورية		غير ذلك	غير متعلمه	أول زيارة	غير ذلك	0	0	0	0	1	فحص ثدي	لا															221982295	7801837b-788c-4ed4-ad49-b4fc2f3f1bfc	2021-10-10 16:23:12			submitted_via_web			529
2021-10-10 19:23:05	2021-10-10 19:26:07	2021-10-09	مركز صحي شامل	مركز صحي بلعما الشامل	24	أردنية		بكالوريوس		أكثر من سنة	غير ذلك	0	0	0	0	1	فحص ذاتي لثدي	نعم	محايد	محايد	محايد	أوافق	أوافق	أوافق			أوافق	أوافق	محايد	محايد			221982941	bf79ce9d-5fdf-4d79-81f5-4a287ccc78aa	2021-10-10 16:26:18			submitted_via_web			531
2021-10-10 19:26:11	2021-10-10 19:28:33	2021-10-09	مركز صحي شامل	مركز صحي بلعما الشامل	23	سورية		شهادة دبلوم		أكثر من سنة	تنظيم الأسرة	0	1	0	0	0		نعم	أوافق	أوافق	لا أوافق	أوافق	عاجز عن الإجابة	عاجز عن الإجابة	عاجز عن الإجابة		أوافق	أوافق	محايد	محايد			221983272	cc2040b3-d1a7-4231-be97-8eddff609e97	2021-10-10 16:28:44			submitted_via_web			533
2021-10-10 19:28:36	2021-10-10 19:30:12	2021-10-10	مركز صحي شامل	مركز صحي بلعما الشامل	15	سورية		غير ذلك	اميه	أول زيارة	تنظيم الأسرة	0	1	0	0	0		نعم	أوافق	محايد	محايد	محايد	محايد	عاجز عن الإجابة	محايد		محايد	محايد	محايد	لا أوافق			221983545	94db58ab-d1ea-4ba8-a85c-d8dc1c13385b	2021-10-10 16:30:23			submitted_via_web			535
2021-10-10 19:30:18	2021-10-10 19:31:38	2021-10-09	مركز صحي شامل	مركز صحي بلعما الشامل	36	أردنية		بكالوريوس		من ستة اشهر - سنة	تنظيم الأسرة	0	1	0	0	0		نعم	أوافق	أوافق	أوافق	أوافق	أوافق	أوافق	أوافق		أوافق	أوافق	أوافق	محايد			221983849	0aafc14d-3115-4d87-bbea-205f02b7d0cc	2021-10-10 16:31:49			submitted_via_web			538
2021-10-10 19:31:41	2021-10-10 19:33:13	2021-10-09	مركز صحي شامل	مركز صحي بلعما الشامل	33	سورية		شهادة دبلوم		أول زيارة	غير ذلك	0	0	0	0	1	فحص ذاتي لثدي	نعم	أوافق	أوافق	أوافق	أوافق	أوافق	أوافق	أوافق		أوافق	أوافق	أوافق	أوافق			221984145	2eea8ba6-f487-4cf2-8de7-f00e28a3e8d0	2021-10-10 16:33:24			submitted_via_web			540
2021-10-10 19:33:16	2021-10-10 19:34:55	2021-10-09	مركز صحي شامل	مركز صحي بلعما الشامل	35	أردنية		شهادة دبلوم		أكثر من سنة	غير ذلك	0	0	0	0	1	فحص ذاتي لثدي	نعم	أوافق	أوافق	أوافق	أوافق	أوافق	أوافق	محايد		أوافق	أوافق	أوافق	أوافق			221984305	4c45923c-ce44-4b64-afc4-dba481c9ef23	2021-10-10 16:35:06			submitted_via_web			542
2021-10-10 20:17:22	2021-10-10 20:18:31		مركز صحي اولي	مركز صحي الحي الجنوبي الاولي	22	أردنية		غير ذلك		أول زيارة	تطعيم طفلي تنظيم الأسرة	1	1	0	0	0		نعم	أوافق	أوافق بشدة	أوافق	أوافق بشدة	أوافق بشدة	محايد	أوافق بشدة		أوافق	أوافق	أوافق	أوافق بشدة			221991420	48b0d81d-b094-46bc-806f-055887f6616f	2021-10-10 17:18:43			submitted_via_web			544
2021-10-10 20:18:31	2021-10-10 20:19:10		مركز صحي اولي	مركز صحي الحي الجنوبي الاولي		سورية		شهادة دبلوم		من ثلاث - ستة اشهر	الرعاية قبل الولادة	0	0	1	0	0		نعم	أوافق	أوافق	أوافق	أوافق	أوافق	أوافق	أوافق		أوافق	أوافق	محايد	أوافق			221991497	af50c723-4036-42e3-aedf-1f17e9420277	2021-10-10 17:19:22			submitted_via_web			545
2021-10-10 20:19:10	2021-10-10 20:20:01		مركز صحي اولي	مركز صحي الحي الجنوبي الاولي	32	غير ذلك		غير ذلك		أكثر من سنة	تنظيم الأسرة	0	1	0	0	0		نعم	أوافق	أوافق	أوافق	أوافق	أوافق	أوافق	أوافق		أوافق	أوافق	أوافق	أوافق			221991636	f24a8d13-7262-4ffd-86e4-98446795a75b	2021-10-10 17:20:12			submitted_via_web			546
2021-10-10 20:20:01	2021-10-10 20:20:32		مركز صحي اولي	مركز صحي الحي الجنوبي الاولي	48	أردنية		غير ذلك		أكثر من سنة	تنظيم الأسرة	0	1	0	0	0		لا															221991720	7758084a-1797-44cb-bb3d-f8459c076501	2021-10-10 17:20:44			submitted_via_web			547
2021-10-10 20:20:32	2021-10-10 20:21:14		مركز صحي اولي	مركز صحي الحي الجنوبي الاولي		سورية		غير ذلك		من ستة اشهر - سنة	تنظيم الأسرة	0	1	0	0	0		نعم	أوافق	أوافق	محايد	محايد	لا أوافق	أوافق	أوافق		أوافق	أوافق	أوافق	أوافق			221991914	5d4e312b-f6e0-4ee7-9d34-3c2c41ec1c17	2021-10-10 17:21:25			submitted_via_web			548
2021-10-10 20:21:14	2021-10-10 20:21:35		مركز صحي اولي	مركز صحي الحي الجنوبي الاولي		أردنية		غير ذلك		أكثر من سنة	تنظيم الأسرة	0	1	0	0	0		لا															221991993	ca7540d2-23cc-499a-afa9-1196b47e2e32	2021-10-10 17:21:46			submitted_via_web			549
2021-10-10 20:21:35	2021-10-10 20:22:07		مركز صحي اولي	مركز صحي الحي الجنوبي الاولي	36	سورية		شهادة دبلوم		من ثلاث - ستة اشهر	تطعيم طفلي	1	0	0	0	0		نعم															221992103	e61c4187-d478-4326-8a15-38c57867263a	2021-10-10 17:22:19			submitted_via_web			550
2021-10-10 20:22:07	2021-10-10 20:22:24		مركز صحي اولي	مركز صحي الحي الجنوبي الاولي		أردنية		شهادة دبلوم		أول زيارة	تطعيم طفلي تنظيم الأسرة	1	1	0	0	0		لا															221992132	3d11d932-6562-4be1-9304-7f34760acc71	2021-10-10 17:22:36			submitted_via_web			551
2021-10-10 20:23:01	2021-10-10 20:23:23		مركز صحي اولي	مركز صحي الحي الجنوبي الاولي		أردنية		بكالوريوس		من ثلاث - ستة اشهر	تنظيم الأسرة	0	1	0	0	0		نعم															221992240	4ef5b94a-6e6f-44fb-ae84-bca6cfb1908b	2021-10-10 17:23:32			submitted_via_web			552
2021-10-10 20:23:24	2021-10-10 20:23:48		مركز صحي اولي	مركز صحي الحي الجنوبي الاولي				بكالوريوس		من ثلاث - ستة اشهر	تطعيم طفلي تنظيم الأسرة الرعاية قبل الولادة	1	1	1	0	0		لا															221992284	757d6e39-12c5-4ff6-bac3-6a1b380ecb6d	2021-10-10 17:24:00			submitted_via_web			553
2021-10-10 20:23:48	2021-10-10 20:24:13		مركز صحي اولي	مركز صحي الحي الجنوبي الاولي	50	سورية		غير ذلك		أكثر من سنة	تنظيم الأسرة	0	1	0	0	0																	221992340	f701806b-b065-4e44-a7e9-7db126f8e64d	2021-10-10 17:24:24			submitted_via_web			554
2021-10-10 20:24:13	2021-10-10 20:24:35		مركز صحي اولي	مركز صحي الحي الجنوبي الاولي		أردنية				من ثلاث - ستة اشهر	تنظيم الأسرة	0	1	0	0	0		نعم															221992364	00f4f7dd-70cb-45ab-8c17-ceeb42c26a08	2021-10-10 17:24:47			submitted_via_web			555
2021-10-10 20:24:35	2021-10-10 20:24:55		مركز صحي اولي	مركز صحي الحي الجنوبي الاولي		سورية		غير ذلك		من ستة اشهر - سنة	تطعيم طفلي	1	0	0	0	0		لا															221992412	dbe09df8-2bbe-41f3-9f60-6620d3fc3a9d	2021-10-10 17:25:07			submitted_via_web			556
2021-10-10 20:24:55	2021-10-10 20:25:24		مركز صحي اولي	مركز صحي الحي الجنوبي الاولي	23	أردنية		غير ذلك		من ثلاث - ستة اشهر	تطعيم طفلي تنظيم الأسرة	1	1	0	0	0		نعم															221992526	ef7966bd-c864-4ec7-a6f0-772fb84396d9	2021-10-10 17:25:36			submitted_via_web			557
2021-10-10 20:25:24	2021-10-10 20:25:43		مركز صحي اولي	مركز صحي الحي الجنوبي الاولي				شهادة دبلوم		أكثر من سنة	تطعيم طفلي تنظيم الأسرة	1	1	0	0	0		لا															221992589	19819f3e-40dc-4c32-b300-13e486ec130b	2021-10-10 17:25:55			submitted_via_web			558
2021-10-10 20:25:43	2021-10-10 20:26:06		مركز صحي اولي	مركز صحي الحي الجنوبي الاولي	36	أردنية		شهادة دبلوم		أكثر من سنة	تنظيم الأسرة	0	1	0	0	0		نعم															221992639	d2fb93bb-86b9-4ef7-a1bd-976f204f90f0	2021-10-10 17:26:17			submitted_via_web			559
2021-10-10 20:26:06	2021-10-10 20:26:45		مركز صحي اولي	مركز صحي الحي الجنوبي الاولي		سورية		غير ذلك			تطعيم طفلي تنظيم الأسرة الرعاية قبل الولادة الرعاية بعد الولادة-النفاس	1	1	1	1	0		نعم	أوافق	محايد	أوافق	أوافق	أوافق	أوافق	أوافق		أوافق	أوافق	أوافق	أوافق			221992755	177a04e7-6a7a-4123-930d-6f9d9d1eb7e4	2021-10-10 17:26:57			submitted_via_web			560
2021-10-10 20:26:45	2021-10-10 20:27:02		مركز صحي اولي	مركز صحي الحي الجنوبي الاولي	36	أردنية				أكثر من سنة	تنظيم الأسرة	0	1	0	0	0																	221992815	4dfd988b-5b6a-4515-9477-8273d7704055	2021-10-10 17:27:15			submitted_via_web			561
2021-10-10 20:27:02	2021-10-10 20:27:35		مركز صحي اولي	مركز صحي الحي الجنوبي الاولي	40	أردنية		غير ذلك			تنظيم الأسرة	0	1	0	0	0		نعم						أوافق	أوافق		محايد	أوافق					221992909	5111ef6d-7d62-43e9-8b77-7a33ae402917	2021-10-10 17:27:47			submitted_via_web			562
2021-10-10 20:27:35	2021-10-10 20:28:01		مركز صحي اولي	مركز صحي الحي الجنوبي الاولي		أردنية		غير ذلك		من ستة اشهر - سنة	تطعيم طفلي	1	0	0	0	0		نعم	أوافق		أوافق	أوافق											221992975	92e99766-9d2a-42d9-863b-60149e84b573	2021-10-10 17:28:12			submitted_via_web			563
2021-10-10 20:28:01	2021-10-10 20:28:31		مركز صحي اولي	مركز صحي الحي الجنوبي الاولي		أردنية		شهادة دبلوم		من ستة اشهر - سنة	تطعيم طفلي تنظيم الأسرة	1	1	0	0	0		نعم	أوافق	أوافق	أوافق	أوافق	أوافق	أوافق	أوافق								221993018	2bfa76db-c82a-464c-bbd4-78779719b83b	2021-10-10 17:28:43			submitted_via_web			564
2021-10-10 20:28:31	2021-10-10 20:28:48		مركز صحي اولي	مركز صحي الحي الجنوبي الاولي		أردنية		شهادة دبلوم			تطعيم طفلي تنظيم الأسرة	1	1	0	0	0		لا															221993031	68a67f8f-5a31-4255-915f-877469acd0b5	2021-10-10 17:29:00			submitted_via_web			565
2021-10-10 20:28:48	2021-10-10 20:29:09		مركز صحي اولي	مركز صحي الحي الجنوبي الاولي	30	أردنية		شهادة دبلوم		أكثر من سنة	تطعيم طفلي تنظيم الأسرة	1	1	0	0	0																	221993062	0bfd7552-fa13-4c35-abdb-e2441b928e63	2021-10-10 17:29:20			submitted_via_web			566
2021-10-10 20:29:09	2021-10-10 20:29:29		مركز صحي اولي	مركز صحي الحي الجنوبي الاولي	32	أردنية				أكثر من سنة	تنظيم الأسرة	0	1	0	0	0																	221993087	4dfdfa15-d6e4-4998-923f-124860b22712	2021-10-10 17:29:41			submitted_via_web			567
2021-10-10 20:29:29	2021-10-10 20:29:46		مركز صحي اولي	مركز صحي الحي الجنوبي الاولي	33	أردنية				من ثلاث - ستة اشهر	تطعيم طفلي تنظيم الأسرة	1	1	0	0	0																	221993118	30f11302-0ffa-4473-931f-454e914a6b41	2021-10-10 17:29:58			submitted_via_web			568
2021-10-10 20:29:46	2021-10-10 20:30:02		مركز صحي اولي	مركز صحي الحي الجنوبي الاولي	34	أردنية				أكثر من سنة	تنظيم الأسرة	0	1	0	0	0																	221993162	9fa26da2-2adb-495e-8eb4-3a513e144bd5	2021-10-10 17:30:14			submitted_via_web			569
2021-10-10 20:30:02	2021-10-10 20:30:20		مركز صحي اولي	مركز صحي الحي الجنوبي الاولي	32	أردنية		غير ذلك		من ستة اشهر - سنة	غير ذلك	0	0	0	0	1																	221993193	0a8dabcc-7868-4a02-955f-336a567ddcc0	2021-10-10 17:30:31			submitted_via_web			570
2021-10-10 20:30:20	2021-10-10 20:30:39		مركز صحي اولي	مركز صحي الحي الجنوبي الاولي	21	أردنية		شهادة دبلوم		أكثر من سنة	تنظيم الأسرة	0	1	0	0	0																	221993248	62bf5f47-c639-4ec7-acb1-0c7257ce5cb9	2021-10-10 17:30:51			submitted_via_web			571
2021-10-10 20:30:39	2021-10-10 20:30:54				19	غير ذلك		غير ذلك		أكثر من سنة																							221993276	1c92ae8d-d22e-4f86-8e08-0fb88c3fc60e	2021-10-10 17:31:05			submitted_via_web			572
2021-10-10 20:30:54	2021-10-10 20:31:25		مركز صحي اولي	مركز صحي الحي الجنوبي الاولي	233	أردنية		شهادة دبلوم		من ستة اشهر - سنة																							221993337	5aa759f8-eff1-4564-ad03-94fe4cd78ecf	2021-10-10 17:31:37			submitted_via_web			573
2021-10-10 20:31:25	2021-10-10 20:31:48		مركز صحي اولي	مركز صحي الحي الجنوبي الاولي		سورية		غير ذلك		أكثر من سنة	تطعيم طفلي تنظيم الأسرة	1	1	0	0	0		نعم															221993406	a8d621d6-4675-47e9-92cc-fedb2217f617	2021-10-10 17:31:59			submitted_via_web			574
2021-10-10 20:31:48	2021-10-10 20:32:03		مركز صحي اولي	مركز صحي الحي الجنوبي الاولي	32	أردنية				أكثر من سنة	تطعيم طفلي تنظيم الأسرة	1	1	0	0	0																	221993453	6ab0f3f5-9fb7-4aa8-9c0e-a6b9c104c070	2021-10-10 17:32:15			submitted_via_web			575
2021-10-10 20:32:03	2021-10-10 20:32:21		مركز صحي اولي	مركز صحي الحي الجنوبي الاولي		سورية		شهادة دبلوم		أكثر من سنة	تطعيم طفلي تنظيم الأسرة	1	1	0	0	0																	221993499	02214706-5284-414f-8f28-f7d1f71c1633	2021-10-10 17:32:32			submitted_via_web			576
2021-10-10 20:32:21	2021-10-10 20:32:41		مركز صحي اولي	مركز صحي الحي الجنوبي الاولي		سورية		غير ذلك		أكثر من سنة	تطعيم طفلي	1	0	0	0	0																	221993551	6a2922a6-d335-4ac5-aea9-4f58431605cc	2021-10-10 17:32:53			submitted_via_web			577
2021-10-10 20:32:41	2021-10-10 20:33:05		مركز صحي اولي	مركز صحي الحي الجنوبي الاولي	25	غير ذلك					تنظيم الأسرة	0	1	0	0	0																	221993628	f698a1af-ed1d-40b3-b2de-25aab382429b	2021-10-10 17:33:17			submitted_via_web			578
2021-10-10 20:33:05	2021-10-10 20:33:17		مركز صحي اولي	مركز صحي الحي الجنوبي الاولي				غير ذلك		من ثلاث - ستة اشهر	تنظيم الأسرة	0	1	0	0	0																	221993672	0e9ebc89-7dbe-4634-b309-c74211d0f9ff	2021-10-10 17:33:29			submitted_via_web			579
2021-10-10 20:33:17	2021-10-10 20:33:42		مركز صحي اولي	مركز صحي الحي الجنوبي الاولي	36	غير ذلك		شهادة دبلوم		أكثر من سنة	تطعيم طفلي	1	0	0	0	0		نعم	أوافق	محايد	أوافق												221993717	c257ae88-5803-452f-b645-bf711619998f	2021-10-10 17:33:54			submitted_via_web			580
2021-10-10 20:33:42	2021-10-10 20:34:10		مركز صحي اولي	مركز صحي الحي الجنوبي الاولي	40	أردنية		غير ذلك		من ستة اشهر - سنة	تنظيم الأسرة	0	1	0	0	0		نعم															221993763	4de73945-2a94-45c9-825e-10e0a3898fb1	2021-10-10 17:34:21			submitted_via_web			581
2021-10-10 20:34:10	2021-10-10 20:34:26		مركز صحي اولي	مركز صحي الحي الجنوبي الاولي	36	سورية		غير ذلك		أكثر من سنة	تطعيم طفلي	1	0	0	0	0																	221993823	492271a6-24c6-493d-9078-92941ee9921b	2021-10-10 17:34:38			submitted_via_web			582
2021-10-10 20:34:26	2021-10-10 20:34:47		مركز صحي اولي	مركز صحي الحي الجنوبي الاولي	36					من ستة اشهر - سنة	تطعيم طفلي	1	0	0	0	0																	221993898	707f839b-3c1e-451f-8015-dc16bdce1393	2021-10-10 17:34:58			submitted_via_web			583
2021-10-10 20:34:47	2021-10-10 20:35:02		مركز صحي اولي	مركز صحي الحي الجنوبي الاولي	36	أردنية		غير ذلك		أكثر من سنة	تنظيم الأسرة	0	1	0	0	0																	221993948	9967b153-b2cd-4971-b4dd-7837beca35b5	2021-10-10 17:35:14			submitted_via_web			584
2021-10-10 20:35:02	2021-10-10 20:35:23		مركز صحي اولي	مركز صحي الحي الجنوبي الاولي		غير ذلك		غير ذلك		أكثر من سنة	غير ذلك	0	0	0	0	1		لا															221993994	246ad1f2-453a-4aec-9936-c86126486a45	2021-10-10 17:35:35			submitted_via_web			585
2021-10-10 20:35:23	2021-10-10 20:35:52		مركز صحي اولي	مركز صحي الحي الجنوبي الاولي	36	أردنية		بكالوريوس		من ثلاث - ستة اشهر	تنظيم الأسرة	0	1	0	0	0		نعم	أوافق		أوافق	أوافق											221994038	8f0410ce-50b1-46ed-9ded-bdf4aaf66ba7	2021-10-10 17:36:04			submitted_via_web			586
2021-10-10 20:35:52	2021-10-10 20:36:09		مركز صحي اولي	مركز صحي الحي الجنوبي الاولي		أردنية		بكالوريوس			تطعيم طفلي تنظيم الأسرة	1	1	0	0	0		لا															221994056	1b171a83-d9fd-408e-a5ff-52d2c330163d	2021-10-10 17:36:20			submitted_via_web			587
2021-10-10 20:36:09	2021-10-10 20:38:46		مركز صحي اولي	مركز صحي الحي الجنوبي الاولي																													221994475	92bec9f1-2d02-4d97-a477-97eb5b36fa3c	2021-10-10 17:38:57			submitted_via_web			588
2021-10-10 20:38:46	2021-10-10 20:39:09		مركز صحي اولي	مركز صحي الحي الجنوبي الاولي	36	أردنية		بكالوريوس		أكثر من سنة	تنظيم الأسرة	0	1	0	0	0																	221994505	3f7f4937-3148-4d17-adb5-379448f7777f	2021-10-10 17:39:21			submitted_via_web			589
2021-10-10 20:39:09	2021-10-10 20:39:26		مركز صحي اولي	مركز صحي الحي الجنوبي الاولي	21	سورية		غير ذلك		من ستة اشهر - سنة	تطعيم طفلي	1	0	0	0	0																	221994537	6576307f-b43f-4fc7-8ae4-3f8b60812ebc	2021-10-10 17:39:37			submitted_via_web			590
2021-10-10 20:39:26	2021-10-10 20:39:45		مركز صحي اولي	مركز صحي الحي الجنوبي الاولي	32	أردنية		غير ذلك		أكثر من سنة	تنظيم الأسرة	0	1	0	0	0																	221994590	f88a3daf-e6a9-4af9-bbb5-3aad0a7e1992	2021-10-10 17:39:56			submitted_via_web			591
2021-10-10 20:22:24	2021-10-10 20:22:43		مركز صحي اولي	مركز صحي الحي الجنوبي الاولي	28	أردنية		غير ذلك		أول زيارة	تطعيم طفلي الرعاية قبل الولادة	1	0	1	0	0																	221994672	5cb3c08d-6bf6-461d-baaa-b7ac5c39212d	2021-10-10 17:40:36			submitted_via_web			592
2021-10-10 20:22:49	2021-10-10 20:40:24		مركز صحي اولي	مركز صحي الحي الجنوبي الاولي	20	سورية		غير ذلك			تطعيم طفلي	1	0	0	0	0																	221994675	183b1bbf-9ed9-46e6-861f-196907a8245c	2021-10-10 17:40:37			submitted_via_web			594
2021-10-10 17:48:53	2021-10-10 17:50:01	2021-10-10	مركز صحي شامل	مركز صحي المنصورة الشامل	34	أردنية		ماجستير		أول زيارة	تنظيم الأسرة	0	1	0	0	0		نعم	أوافق بشدة	أوافق بشدة	أوافق بشدة	أوافق بشدة	أوافق بشدة	أوافق بشدة	لا أوافق		أوافق بشدة	أوافق بشدة	أوافق بشدة	أوافق بشدة			221997488	643f63d3-b0b5-4c2c-b36f-71094e0d9984	2021-10-10 18:02:03			submitted_via_web			595
2021-10-10 17:50:01	2021-10-10 21:02:21	2021-10-10	مركز صحي شامل	مركز صحي المنصورة الشامل	36	أردنية		بكالوريوس		أكثر من سنة	تنظيم الأسرة	0	1	0	0	0		نعم	أوافق بشدة	أوافق بشدة	أوافق	أوافق بشدة	أوافق بشدة	أوافق بشدة	محايد		أوافق	أوافق بشدة	أوافق بشدة	أوافق بشدة			221997549	3b0f6d81-5ed6-4ad7-9210-3c8e0ddaa8c5	2021-10-10 18:02:32			submitted_via_web			596
2021-10-10 21:02:21	2021-10-10 21:03:35	2021-10-10	مركز صحي شامل	مركز صحي المنصورة الشامل	33	سورية		غير ذلك			تطعيم طفلي	1	0	0	0	0		نعم	أوافق بشدة	أوافق بشدة	أوافق بشدة	أوافق بشدة	أوافق بشدة	أوافق بشدة	لا أوافق		أوافق بشدة	أوافق بشدة	أوافق بشدة	أوافق بشدة			221997732	b07bf7cb-1910-4a18-a61c-11e51d3b08a5	2021-10-10 18:03:45			submitted_via_web			597
2021-10-10 21:03:35	2021-10-10 21:04:05	2021-10-10	مركز صحي شامل	مركز صحي المنصورة الشامل	22	سورية		غير ذلك		من ستة اشهر - سنة	تطعيم طفلي	1	0	0	0	0		لا															221997801	182ff11d-00b7-4bad-ac39-9b90fe829aad	2021-10-10 18:04:16			submitted_via_web			598
2021-10-10 21:04:05	2021-10-10 21:05:03	2021-10-10	مركز صحي شامل	مركز صحي المنصورة الشامل	35	أردنية		شهادة دبلوم		من ثلاث - ستة اشهر	تطعيم طفلي تنظيم الأسرة	1	1	0	0	0		نعم	أوافق بشدة	أوافق بشدة	أوافق بشدة	أوافق بشدة	أوافق بشدة	أوافق بشدة	لا أوافق بشدة		أوافق بشدة	أوافق بشدة	أوافق بشدة	أوافق بشدة			221997917	e59698f9-ffa3-460c-944c-bee01453f93d	2021-10-10 18:05:14			submitted_via_web			599
2021-10-10 21:05:03	2021-10-10 21:06:27	2021-10-10	مركز صحي شامل	مركز صحي المنصورة الشامل	40	أردنية		شهادة دبلوم		أكثر من سنة	تنظيم الأسرة	0	1	0	0	0		نعم	أوافق بشدة	أوافق بشدة	أوافق بشدة	أوافق بشدة	أوافق بشدة	أوافق بشدة	لا أوافق		أوافق بشدة	أوافق بشدة	أوافق بشدة	أوافق بشدة			221998459	28d4f34a-20a3-45e1-8e6e-acbba93d8ddf	2021-10-10 18:08:18			submitted_via_web			600
2021-10-10 21:06:27	2021-10-10 21:08:07	2021-10-10	مركز صحي شامل	مركز صحي المنصورة الشامل	30	أردنية		غير ذلك		من ستة اشهر - سنة	تطعيم طفلي تنظيم الأسرة	1	1	0	0	0		نعم	أوافق بشدة	أوافق بشدة	أوافق بشدة	أوافق بشدة	أوافق بشدة	أوافق بشدة	لا أوافق		أوافق بشدة	أوافق بشدة	أوافق بشدة	أوافق بشدة			221998460	791f306a-e334-4469-88c1-17f1282712e4	2021-10-10 18:08:18			submitted_via_web			601
2021-10-10 21:08:07	2021-10-10 21:08:47	2021-10-10	مركز صحي شامل	مركز صحي المنصورة الشامل	34	سورية		غير ذلك		أول زيارة	تطعيم طفلي	1	0	0	0	0		لا															221998565	bf71cd57-1d82-400c-a0de-fdeae5bdfa7d	2021-10-10 18:08:58			submitted_via_web			602
2021-10-10 21:08:47	2021-10-10 21:09:17	2021-10-10	مركز صحي شامل	مركز صحي المنصورة الشامل	24	أردنية		غير ذلك		أول زيارة	الرعاية قبل الولادة	0	0	1	0	0		لا															221998653	70f55878-c401-4599-a447-4fd2b04a478a	2021-10-10 18:09:28			submitted_via_web			603
2021-10-10 21:09:17	2021-10-10 21:10:20	2021-10-10	مركز صحي شامل	مركز صحي المنصورة الشامل	36	أردنية		ماجستير		أكثر من سنة	تنظيم الأسرة الرعاية قبل الولادة الرعاية بعد الولادة-النفاس	0	1	1	1	0		نعم	أوافق بشدة	أوافق بشدة	أوافق بشدة	أوافق بشدة	أوافق بشدة	أوافق بشدة	لا أوافق		أوافق بشدة	أوافق بشدة	أوافق بشدة	أوافق بشدة			221998868	533c5939-1803-4bf5-83b6-b08a88db5ffa	2021-10-10 18:10:31			submitted_via_web			604
2021-10-10 21:23:34	2021-10-10 21:24:36	2021-10-10	مركز صحي اولي	مركز صحي الزبيدية الاولي	38	سورية		غير ذلك		أول زيارة	تنظيم الأسرة	0	1	0	0	0		نعم	أوافق	أوافق	أوافق	أوافق	أوافق	أوافق	أوافق		أوافق	أوافق	أوافق	أوافق			222001128	754771fe-0f7e-4f17-907d-4bc48d990807	2021-10-10 18:24:47			submitted_via_web			605
2021-10-10 21:24:36	2021-10-10 21:25:45	2021-10-10	مركز صحي اولي	مركز صحي الزبيدية الاولي	28	أردنية		شهادة دبلوم		من ستة اشهر - سنة	تطعيم طفلي تنظيم الأسرة الرعاية قبل الولادة	1	1	1	0	0		نعم	أوافق بشدة	أوافق بشدة	أوافق بشدة	أوافق بشدة	أوافق بشدة	أوافق بشدة	أوافق بشدة		أوافق بشدة	أوافق بشدة	أوافق بشدة	أوافق بشدة			222001335	7983368c-6f0b-49d6-a4e5-298d311400e9	2021-10-10 18:25:56			submitted_via_web			606
2021-10-10 21:25:45	2021-10-10 21:27:01	2021-10-10	مركز صحي اولي	مركز صحي الزبيدية الاولي	35	أردنية		غير ذلك		من ثلاث - ستة اشهر	تطعيم طفلي تنظيم الأسرة غير ذلك	1	1	0	0	1		نعم	أوافق	أوافق	أوافق	أوافق	أوافق	أوافق	أوافق		أوافق	أوافق	أوافق	أوافق			222001472	75283c5a-6226-4095-a889-c2fe991a5d4b	2021-10-10 18:27:12			submitted_via_web			607
2021-10-10 21:27:01	2021-10-10 21:28:05	2021-10-10	مركز صحي اولي	مركز صحي الزبيدية الاولي	31	أردنية		شهادة دبلوم		من ستة اشهر - سنة	تطعيم طفلي تنظيم الأسرة غير ذلك	1	1	0	0	1		نعم	أوافق بشدة	أوافق بشدة	أوافق بشدة	أوافق بشدة	أوافق بشدة	أوافق بشدة	أوافق بشدة		أوافق بشدة	أوافق بشدة	أوافق بشدة	أوافق بشدة			222001570	0dbac42d-755a-4f3a-bb59-dea798602963	2021-10-10 18:28:16			submitted_via_web			608
2021-10-10 21:28:05	2021-10-10 21:29:08	2021-10-10	مركز صحي اولي	مركز صحي الزبيدية الاولي	44	أردنية		غير ذلك		أكثر من سنة	تنظيم الأسرة	0	1	0	0	0		نعم	لا أوافق	لا أوافق	لا أوافق	لا أوافق	لا أوافق	لا أوافق	لا أوافق		لا أوافق	لا أوافق	لا أوافق	لا أوافق			222001724	2a54c2bd-1077-488a-9681-e2237aeed86b	2021-10-10 18:29:19			submitted_via_web			609
2021-10-10 21:29:08	2021-10-10 21:30:27	2021-10-10	مركز صحي اولي	مركز صحي الزبيدية الاولي	40	أردنية		غير ذلك		أكثر من سنة	تنظيم الأسرة غير ذلك	0	1	0	0	1		نعم	لا أوافق	لا أوافق	لا أوافق	لا أوافق	لا أوافق	لا أوافق	لا أوافق		لا أوافق	لا أوافق	لا أوافق	لا أوافق			222001863	6002bad7-4108-4c36-970d-8539b14f8fa3	2021-10-10 18:30:39			submitted_via_web			610
2021-10-10 21:10:20	2021-10-10 21:30:40	2021-10-10	مركز صحي شامل	مركز صحي المنصورة الشامل	25	أردنية		بكالوريوس		من ثلاث - ستة اشهر	تطعيم طفلي تنظيم الأسرة	1	1	0	0	0		نعم	أوافق بشدة	أوافق بشدة	أوافق بشدة	أوافق بشدة	أوافق بشدة	أوافق بشدة	لا أوافق بشدة		أوافق بشدة	أوافق بشدة	أوافق بشدة	أوافق بشدة			222001899	0f24a5c6-770b-49f8-897a-cb33147799e0	2021-10-10 18:30:51			submitted_via_web			611
2021-10-10 21:30:41	2021-10-10 21:31:09	2021-10-10	مركز صحي شامل	مركز صحي المنصورة الشامل	28	أردنية		غير ذلك		أول زيارة	تطعيم طفلي	1	0	0	0	0		لا															222001963	099e9c2d-f8e6-435c-8be0-20cc3dc72789	2021-10-10 18:31:19			submitted_via_web			612
2021-10-10 21:30:27	2021-10-10 21:31:24	2021-10-10	مركز صحي اولي	مركز صحي الزبيدية الاولي	32	أردنية		شهادة دبلوم		أكثر من سنة	تطعيم طفلي تنظيم الأسرة غير ذلك	1	1	0	0	1		نعم	أوافق	أوافق	أوافق	أوافق	أوافق	أوافق	أوافق		أوافق	أوافق	أوافق	أوافق			222001990	41d00909-fd45-4cf9-965d-f48e6c85cf64	2021-10-10 18:31:35			submitted_via_web			613
2021-10-10 21:31:24	2021-10-10 21:32:29	2021-10-10	مركز صحي اولي	مركز صحي الزبيدية الاولي	27	أردنية		بكالوريوس		من ثلاث - ستة اشهر	تطعيم طفلي تنظيم الأسرة الرعاية بعد الولادة-النفاس غير ذلك	1	1	0	1	1		نعم	أوافق بشدة	أوافق بشدة	أوافق بشدة	أوافق بشدة	أوافق بشدة	أوافق بشدة	أوافق بشدة		أوافق بشدة	أوافق بشدة	أوافق بشدة	أوافق بشدة			222002096	07476346-37ef-4ca8-bba2-a864172f2f1f	2021-10-10 18:32:40			submitted_via_web			614
2021-10-10 21:32:29	2021-10-10 21:33:37	2021-10-10	مركز صحي اولي	مركز صحي الزبيدية الاولي	36	أردنية		بكالوريوس		أكثر من سنة	تطعيم طفلي تنظيم الأسرة غير ذلك	1	1	0	0	1		نعم	أوافق	أوافق	أوافق	أوافق	أوافق	أوافق	أوافق		أوافق	أوافق	أوافق	أوافق			222002286	f781ebdd-1826-4e3e-b7cc-4dcb0d7a00d4	2021-10-10 18:33:48			submitted_via_web			615
2021-10-10 21:31:09	2021-10-10 21:33:53	2021-10-10	مركز صحي شامل	مركز صحي المنصورة الشامل	37	أردنية		بكالوريوس		من ستة اشهر - سنة	تطعيم طفلي الرعاية قبل الولادة	1	0	1	0	0		نعم	أوافق بشدة	أوافق بشدة	أوافق بشدة	أوافق بشدة	أوافق بشدة	أوافق بشدة	لا أوافق		أوافق بشدة	أوافق بشدة	أوافق بشدة	أوافق بشدة			222002331	718b44bf-4b2c-4eac-bfba-e68ab22cf531	2021-10-10 18:34:05			submitted_via_web			616
2021-10-10 21:33:37	2021-10-10 21:34:39		مركز صحي اولي	مركز صحي الزبيدية الاولي	35	أردنية		غير ذلك		أكثر من سنة	تطعيم طفلي تنظيم الأسرة غير ذلك	1	1	0	0	1		نعم	أوافق	أوافق	أوافق	أوافق	أوافق	أوافق	أوافق		أوافق	أوافق	أوافق	أوافق			222002404	bd157769-f597-4439-90b4-1abe13ee2ab4	2021-10-10 18:34:50			submitted_via_web			617
2021-10-10 21:33:53	2021-10-10 21:35:12	2021-10-10	مركز صحي شامل	مركز صحي المنصورة الشامل	26	سورية		بكالوريوس		أول زيارة	تطعيم طفلي	1	0	0	0	0		نعم	أوافق بشدة	أوافق بشدة	أوافق بشدة	أوافق بشدة	أوافق بشدة	أوافق بشدة	لا أوافق		أوافق بشدة	أوافق بشدة	أوافق بشدة	أوافق بشدة			222002465	786f311d-5e0a-40d4-9028-6570185a0f45	2021-10-10 18:35:23			submitted_via_web			618
2021-10-10 21:34:39	2021-10-10 21:35:40		مركز صحي اولي	مركز صحي الزبيدية الاولي	28	غير ذلك		ماجستير		أول زيارة	تطعيم طفلي	1	0	0	0	0		نعم	أوافق بشدة	أوافق بشدة	أوافق بشدة	أوافق بشدة	أوافق بشدة	أوافق بشدة	أوافق بشدة		أوافق بشدة	أوافق بشدة	أوافق بشدة	أوافق بشدة			222002496	ea2e64f8-0ef7-4cf9-aaed-0c794cbb4c02	2021-10-10 18:35:52			submitted_via_web			619
2021-10-10 21:35:41	2021-10-10 21:36:54		مركز صحي اولي	مركز صحي الزبيدية الاولي	24	أردنية		بكالوريوس		من ثلاث - ستة اشهر	تطعيم طفلي تنظيم الأسرة الرعاية بعد الولادة-النفاس غير ذلك	1	1	0	1	1		نعم	أوافق	أوافق	أوافق	أوافق	أوافق	أوافق	أوافق		أوافق	أوافق	أوافق	أوافق			222002704	3cc009c8-a67c-4129-bbcd-05e379332269	2021-10-10 18:37:05			submitted_via_web			620
2021-10-10 21:36:54	2021-10-10 21:37:58		مركز صحي اولي	مركز صحي الزبيدية الاولي	31	سورية		شهادة دبلوم		أكثر من سنة	تطعيم طفلي تنظيم الأسرة غير ذلك	1	1	0	0	1		نعم	أوافق	أوافق	أوافق	أوافق	أوافق	أوافق	أوافق		أوافق	أوافق	أوافق	أوافق			222002793	0a06442d-aaf5-40a1-8411-8d35d461ba02	2021-10-10 18:38:09			submitted_via_web			621
2021-10-10 21:37:58	2021-10-10 21:39:12		مركز صحي اولي	مركز صحي الزبيدية الاولي	35	أردنية		غير ذلك		أكثر من سنة	تنظيم الأسرة غير ذلك	0	1	0	0	1		نعم	لا أوافق	لا أوافق	لا أوافق	لا أوافق	لا أوافق	لا أوافق	لا أوافق		لا أوافق	لا أوافق	لا أوافق	لا أوافق			222002947	8071a61b-50fd-4493-ae93-6c65b3265e41	2021-10-10 18:39:24			submitted_via_web			622
2021-10-10 21:39:12	2021-10-10 21:41:26		مركز صحي اولي	مركز صحي الزبيدية الاولي	25	أردنية		بكالوريوس		من ستة اشهر - سنة	تطعيم طفلي تنظيم الأسرة غير ذلك	1	1	0	0	1		نعم	لا أوافق	لا أوافق	لا أوافق	لا أوافق	لا أوافق	لا أوافق	لا أوافق		لا أوافق	لا أوافق	لا أوافق	لا أوافق			222003302	25317ca4-864a-4acc-8c2a-9a03fc6268a2	2021-10-10 18:41:38			submitted_via_web			623
2021-10-10 21:41:26	2021-10-10 21:44:09		مركز صحي اولي	مركز صحي الزبيدية الاولي	39	أردنية		غير ذلك		أكثر من سنة	تنظيم الأسرة غير ذلك	0	1	0	0	1		نعم	لا أوافق	لا أوافق	لا أوافق	لا أوافق	لا أوافق	لا أوافق	لا أوافق		لا أوافق	لا أوافق	لا أوافق	لا أوافق			222003724	4aa168ad-2916-44b5-8145-747bfe9842e5	2021-10-10 18:44:20			submitted_via_web			624
2021-10-10 21:44:09	2021-10-10 21:45:32		مركز صحي اولي	مركز صحي الزبيدية الاولي	42	أردنية		غير ذلك		أكثر من سنة	تنظيم الأسرة غير ذلك	0	1	0	0	1		نعم	لا أوافق	لا أوافق	لا أوافق	لا أوافق	لا أوافق	لا أوافق	لا أوافق		لا أوافق	لا أوافق	لا أوافق	لا أوافق			222004547	42d6249f-20b1-4d35-95f4-40933ee11926	2021-10-10 18:50:11			submitted_via_web			625
2021-10-10 21:45:32	2021-10-10 21:50:27		مركز صحي اولي	مركز صحي الزبيدية الاولي	40	أردنية		غير ذلك		أكثر من سنة	تنظيم الأسرة غير ذلك	0	1	0	0	1		نعم	لا أوافق	لا أوافق	لا أوافق	لا أوافق	لا أوافق	لا أوافق	لا أوافق		لا أوافق	لا أوافق	لا أوافق	لا أوافق			222004575	667352bd-937d-4d34-98ec-01de2209aecd	2021-10-10 18:50:39			submitted_via_web			626
2021-10-10 21:50:27	2021-10-10 21:51:37		مركز صحي اولي	مركز صحي الزبيدية الاولي	25	أردنية		بكالوريوس		من ستة اشهر - سنة	تطعيم طفلي تنظيم الأسرة الرعاية قبل الولادة غير ذلك	1	1	1	0	1		نعم	أوافق	أوافق	أوافق	أوافق	أوافق	أوافق	أوافق		أوافق	أوافق	أوافق	أوافق			222004710	097125a1-34c8-4395-a8fe-8b28a5c0e191	2021-10-10 18:51:48			submitted_via_web			627
2021-10-10 21:51:37	2021-10-10 21:52:40		مركز صحي اولي	مركز صحي الزبيدية الاولي	26	أردنية		شهادة دبلوم		أول زيارة	تطعيم طفلي الرعاية بعد الولادة-النفاس غير ذلك	1	0	0	1	1		نعم	أوافق	أوافق	أوافق	أوافق	أوافق	أوافق	أوافق		أوافق	أوافق	أوافق	أوافق			222004843	95c1fd67-e786-465f-af82-3d3af1d75b2f	2021-10-10 18:52:51			submitted_via_web			628
2021-10-10 21:52:40	2021-10-10 21:53:49		مركز صحي اولي	مركز صحي الزبيدية الاولي	38	أردنية		شهادة دبلوم		أكثر من سنة	تطعيم طفلي تنظيم الأسرة غير ذلك	1	1	0	0	1		نعم	لا أوافق	لا أوافق	لا أوافق	لا أوافق	لا أوافق	لا أوافق	لا أوافق		لا أوافق	لا أوافق	لا أوافق	لا أوافق			222005027	42c719b5-c91e-46ea-abb2-6c81aabb0d96	2021-10-10 18:54:01			submitted_via_web			629
2021-10-11 07:05:02	2021-10-11 07:05:51		مركز صحي اولي	مركز صحي الزبيدية الاولي	31	أردنية		غير ذلك		أكثر من سنة	تطعيم طفلي تنظيم الأسرة غير ذلك	1	1	0	0	1		نعم	أوافق	أوافق	أوافق	أوافق	أوافق	أوافق	أوافق		أوافق	أوافق	أوافق	أوافق			222050184	c15c3507-0ffe-4f8c-82ef-f96afc166f58	2021-10-11 04:06:03			submitted_via_web			630
2021-10-11 07:05:51	2021-10-11 07:06:49	2021-10-11	مركز صحي اولي	مركز صحي الزبيدية الاولي	30	سورية		غير ذلك		من ثلاث - ستة اشهر	تنظيم الأسرة غير ذلك	0	1	0	0	1		نعم	لا أوافق	لا أوافق	لا أوافق	لا أوافق	لا أوافق	لا أوافق	لا أوافق		لا أوافق	لا أوافق	لا أوافق	لا أوافق			222050249	9a195eb3-daa4-4482-bb9e-b60c5400a1f8	2021-10-11 04:07:01			submitted_via_web			631
2021-10-11 07:06:50	2021-10-11 07:07:53		مركز صحي اولي	مركز صحي الزبيدية الاولي	27	أردنية		بكالوريوس		أكثر من سنة	تطعيم طفلي تنظيم الأسرة الرعاية قبل الولادة الرعاية بعد الولادة-النفاس غير ذلك	1	1	1	1	1		نعم	أوافق	أوافق	أوافق	أوافق	أوافق	أوافق	أوافق		أوافق	أوافق	أوافق	أوافق			222050354	d2e5a8cc-301b-445a-9af9-0bac696856a9	2021-10-11 04:08:05			submitted_via_web			632
2021-10-11 07:07:54	2021-10-11 07:08:44		مركز صحي اولي	مركز صحي الزبيدية الاولي	40	أردنية		غير ذلك		أكثر من سنة	تنظيم الأسرة غير ذلك	0	1	0	0	1		نعم	لا أوافق	لا أوافق	لا أوافق	لا أوافق	لا أوافق	لا أوافق	لا أوافق		لا أوافق	لا أوافق	لا أوافق	لا أوافق			222050412	e88409ee-6b41-4220-ba9d-1eba866417d2	2021-10-11 04:08:55			submitted_via_web			633
2021-10-11 07:08:44	2021-10-11 07:09:26		مركز صحي اولي	مركز صحي الزبيدية الاولي	35	أردنية		بكالوريوس		أكثر من سنة	غير ذلك	0	0	0	0	1		نعم	أوافق	أوافق	أوافق	أوافق	أوافق	أوافق	أوافق		أوافق	أوافق	أوافق	أوافق			222050476	0cdc7850-90e3-4cb0-8c6a-bcb3f51c21c3	2021-10-11 04:09:38			submitted_via_web			634
2021-10-11 07:09:27	2021-10-11 07:10:12		مركز صحي اولي	مركز صحي الزبيدية الاولي	33	أردنية		شهادة دبلوم		أكثر من سنة	تنظيم الأسرة غير ذلك	0	1	0	0	1		نعم	أوافق	أوافق	أوافق	أوافق	أوافق	أوافق	أوافق		أوافق	أوافق	أوافق	أوافق			222050553	a4532dd4-94d5-4575-b524-7c6933004203	2021-10-11 04:10:24			submitted_via_web			635
2021-10-11 07:10:12	2021-10-11 07:11:03		مركز صحي اولي	مركز صحي الزبيدية الاولي	25	أردنية		بكالوريوس		من ستة اشهر - سنة	تطعيم طفلي تنظيم الأسرة الرعاية بعد الولادة-النفاس غير ذلك	1	1	0	1	1		نعم	أوافق	أوافق	أوافق	أوافق	أوافق	أوافق	أوافق		أوافق	أوافق	أوافق	أوافق			222050634	4d66727e-9e0b-4d11-8823-cd17d0ab0647	2021-10-11 04:11:14			submitted_via_web			636
2021-10-11 07:11:03	2021-10-11 07:11:47		مركز صحي اولي	مركز صحي الزبيدية الاولي	38	أردنية		غير ذلك		أكثر من سنة	تنظيم الأسرة غير ذلك	0	1	0	0	1		نعم	أوافق	أوافق	أوافق	أوافق	أوافق	أوافق	أوافق		أوافق	أوافق	أوافق	أوافق			222050746	0927c363-7573-4f39-ad19-cc1c692e1ffa	2021-10-11 04:11:58			submitted_via_web			637
2021-10-11 07:11:47	2021-10-11 07:12:35		مركز صحي اولي	مركز صحي الزبيدية الاولي		سورية		غير ذلك		من ستة اشهر - سنة	تطعيم طفلي تنظيم الأسرة غير ذلك	1	1	0	0	1		نعم	أوافق	أوافق	أوافق	أوافق	أوافق	أوافق	أوافق		أوافق	أوافق	أوافق	أوافق			222050837	47788519-cba2-4e0b-b4cf-dc6f8ef5019a	2021-10-11 04:12:46			submitted_via_web			638
2021-10-11 07:12:35	2021-10-11 07:13:18		مركز صحي اولي	مركز صحي الزبيدية الاولي		أردنية				أكثر من سنة	تطعيم طفلي تنظيم الأسرة الرعاية قبل الولادة الرعاية بعد الولادة-النفاس غير ذلك	1	1	1	1	1		نعم	أوافق	أوافق	أوافق	أوافق	أوافق	أوافق	أوافق		أوافق	أوافق	أوافق	أوافق			222050914	758bc2d4-3f6a-4490-9b15-dd1d5def3f6f	2021-10-11 04:13:29			submitted_via_web			639
2021-10-11 07:13:18	2021-10-11 07:14:03		مركز صحي اولي	مركز صحي الزبيدية الاولي	39	أردنية		شهادة دبلوم		أكثر من سنة	تنظيم الأسرة غير ذلك	0	1	0	0	1		نعم	لا أوافق	لا أوافق	لا أوافق	لا أوافق	لا أوافق	لا أوافق	لا أوافق		لا أوافق	لا أوافق	لا أوافق	لا أوافق			222050976	01c14e97-d254-4b77-b791-5c91058a8977	2021-10-11 04:14:14			submitted_via_web			640
2021-10-11 07:14:03	2021-10-11 07:15:00		مركز صحي اولي	مركز صحي الزبيدية الاولي	31	أردنية		شهادة دبلوم		من ستة اشهر - سنة	تطعيم طفلي تنظيم الأسرة غير ذلك	1	1	0	0	1		نعم	أوافق	أوافق	أوافق	أوافق	أوافق	أوافق	أوافق		أوافق	أوافق	أوافق	أوافق			222051027	77202424-813d-4291-ad94-6eb1a73dc311	2021-10-11 04:15:02			submitted_via_web			641
2021-10-11 07:15:00	2021-10-11 07:15:51		مركز صحي اولي	مركز صحي الزبيدية الاولي	36	أردنية		شهادة دبلوم		أكثر من سنة	تنظيم الأسرة غير ذلك	0	1	0	0	1		نعم	أوافق	أوافق	أوافق	أوافق	أوافق	أوافق	أوافق		أوافق	أوافق	أوافق	أوافق			222051148	64887c31-ae36-4d90-bee7-8314387d4b23	2021-10-11 04:16:03			submitted_via_web			642
2021-10-11 07:15:51	2021-10-11 07:16:39		مركز صحي اولي	مركز صحي الزبيدية الاولي	33	سورية		غير ذلك		أكثر من سنة	تطعيم طفلي تنظيم الأسرة	1	1	0	0	0		نعم	محايد	محايد	محايد	محايد	محايد	محايد	محايد		محايد	محايد	محايد	محايد			222051246	ba22b4be-c01c-48ed-a33d-798df7924079	2021-10-11 04:16:51			submitted_via_web			643
2021-10-11 07:16:40	2021-10-11 07:17:28		مركز صحي اولي	مركز صحي الزبيدية الاولي	35	أردنية		ماجستير		أكثر من سنة	تطعيم طفلي تنظيم الأسرة غير ذلك	1	1	0	0	1		نعم	أوافق بشدة	أوافق بشدة	أوافق بشدة	أوافق بشدة	أوافق بشدة	أوافق بشدة	أوافق بشدة		أوافق بشدة	أوافق بشدة	أوافق بشدة	أوافق بشدة			222051327	6520695d-8903-4f04-956d-933fc1d7353e	2021-10-11 04:17:39			submitted_via_web			644
2021-10-11 07:17:28	2021-10-11 07:18:11		مركز صحي اولي	مركز صحي الزبيدية الاولي	30	أردنية		شهادة دبلوم		أكثر من سنة	تطعيم طفلي تنظيم الأسرة غير ذلك	1	1	0	0	1		نعم	أوافق	أوافق	أوافق	أوافق	أوافق	أوافق	أوافق		أوافق	أوافق	أوافق	أوافق			222051425	9f48ebd0-0edc-47d3-9f35-3ef18160abb1	2021-10-11 04:18:23			submitted_via_web			645
2021-10-11 07:18:11	2021-10-11 07:19:08		مركز صحي اولي	مركز صحي الزبيدية الاولي	31	أردنية		شهادة دبلوم		من ثلاث - ستة اشهر	تنظيم الأسرة غير ذلك	0	1	0	0	1		نعم	لا أوافق	لا أوافق	لا أوافق	لا أوافق	لا أوافق	لا أوافق	لا أوافق		لا أوافق	لا أوافق	لا أوافق	لا أوافق			222051572	8da08429-cc9a-4e99-a906-decc11904f6e	2021-10-11 04:19:19			submitted_via_web			646
2021-10-11 07:19:08	2021-10-11 07:19:52		مركز صحي اولي	مركز صحي الزبيدية الاولي	39	أردنية		غير ذلك		أكثر من سنة	تنظيم الأسرة غير ذلك	0	1	0	0	1		نعم	أوافق	أوافق	أوافق	أوافق	أوافق	أوافق	أوافق		أوافق	أوافق	أوافق	أوافق			222051671	14c2143f-6759-424e-ad79-d549e32f73e0	2021-10-11 04:20:02			submitted_via_web			647
2021-10-11 07:19:52	2021-10-11 07:20:44		مركز صحي اولي	مركز صحي الزبيدية الاولي	23	أردنية		شهادة دبلوم		من ثلاث - ستة اشهر	تطعيم طفلي غير ذلك	1	0	0	0	1		نعم	أوافق	أوافق	أوافق	أوافق	أوافق	أوافق	أوافق		أوافق	أوافق	أوافق	أوافق			222051755	d7cdeb36-94de-4816-aa98-3581f5f69560	2021-10-11 04:20:56			submitted_via_web			648
2021-10-11 07:20:44	2021-10-11 07:21:30		مركز صحي اولي	مركز صحي الزبيدية الاولي	31	سورية		غير ذلك		أكثر من سنة	تطعيم طفلي تنظيم الأسرة	1	1	0	0	0		نعم	محايد	محايد	محايد	محايد	محايد	محايد	محايد		محايد	محايد	محايد	محايد			222051882	c954ba68-3dfd-4df9-bff3-63417c611b62	2021-10-11 04:21:42			submitted_via_web			649
2021-10-10 18:37:20	2021-10-10 18:39:04	2021-10-10	مركز صحي شامل	مركز صحي منشية بني حسن الاولي	42	أردنية		غير ذلك	ثانوي	أكثر من سنة	تطعيم طفلي	1	0	0	0	0		نعم	أوافق	أوافق	أوافق	أوافق	أوافق	أوافق	لا أوافق		أوافق	أوافق	أوافق	أوافق			222068763	34df3f08-561a-4936-968c-156334bde64b	2021-10-11 06:13:57			submitted_via_web			650
2021-10-10 18:39:04	2021-10-11 09:13:54	2021-10-11	مركز صحي شامل	مركز صحي منشية بني حسن الاولي	24	أردنية		بكالوريوس		أول زيارة	تطعيم طفلي	1	0	0	0	0		لا															222068767	baddf791-8a77-4f42-bc7d-626198d81c6f	2021-10-11 06:13:58			submitted_via_web			651
2021-10-10 18:39:04	2021-10-11 09:13:54	2021-10-11	مركز صحي شامل	مركز صحي منشية بني حسن الاولي	24	أردنية		بكالوريوس		أول زيارة	تطعيم طفلي	1	0	0	0	0		لا															222068768	baddf791-8a77-4f42-bc7d-626198d81c6f	2021-10-11 06:13:58			submitted_via_web			652
2021-10-10 12:56:46	2021-10-11 09:53:14	2021-10-11	مركز صحي شامل	مركز صحي الخالدية الشامل	32	أردنية		بكالوريوس		من ستة اشهر - سنة	الرعاية قبل الولادة الرعاية بعد الولادة-النفاس	0	0	1	1	0		نعم	أوافق	أوافق	أوافق	أوافق	أوافق	أوافق	أوافق		أوافق	أوافق	أوافق	أوافق			222078968	d590884f-b172-4f17-a397-cd614ce60454	2021-10-11 06:55:04			submitted_via_web			653
2021-10-11 09:53:14	2021-10-11 09:54:55	2021-10-11	مركز صحي شامل	مركز صحي الخالدية الشامل	30	سورية		بكالوريوس		أول زيارة	تطعيم طفلي تنظيم الأسرة	1	1	0	0	0		نعم	أوافق	أوافق	أوافق	أوافق	أوافق	أوافق	أوافق		أوافق	أوافق	أوافق	أوافق			222079330	7b06f21f-2b78-464b-b30e-74174a7d993f	2021-10-11 06:56:49			submitted_via_web			655
2021-10-11 09:54:55	2021-10-11 09:55:53	2021-10-11	مركز صحي شامل	مركز صحي الخالدية الشامل	25	أردنية		شهادة دبلوم		أول زيارة	الرعاية قبل الولادة الرعاية بعد الولادة-النفاس	0	0	1	1	0		نعم	أوافق	أوافق	أوافق	أوافق	أوافق	أوافق	أوافق		أوافق	أوافق	أوافق	أوافق			222079491	188d2e2f-2ddb-40d1-99cb-6c03560c4df7	2021-10-11 06:57:52			submitted_via_web			656
2021-10-11 09:55:53	2021-10-11 09:56:47	2021-10-11	مركز صحي شامل	مركز صحي الخالدية الشامل	35	أردنية		شهادة دبلوم		من ستة اشهر - سنة	تطعيم طفلي تنظيم الأسرة	1	1	0	0	0		نعم	أوافق	أوافق	أوافق	أوافق	أوافق	أوافق	أوافق		أوافق	أوافق	أوافق	أوافق			222080074	bb1a7557-bdd2-469d-8230-0bad3e9df874	2021-10-11 06:59:43			submitted_via_web			657
2021-10-11 09:56:47	2021-10-11 09:57:42	2021-10-11	مركز صحي شامل	مركز صحي الخالدية الشامل	22	سورية		شهادة دبلوم		من ثلاث - ستة اشهر	تطعيم طفلي الرعاية بعد الولادة-النفاس	1	0	0	1	0		نعم	أوافق	أوافق	أوافق	أوافق	أوافق	أوافق	أوافق		أوافق	أوافق	أوافق	أوافق			222080078	99d98587-0917-4e13-8aa2-b55c4ef68d53	2021-10-11 06:59:44			submitted_via_web			658
2021-10-11 09:57:43	2021-10-11 09:59:07	2021-10-11	مركز صحي شامل	مركز صحي الخالدية الشامل	23	أردنية		بكالوريوس		أول زيارة	الرعاية قبل الولادة	0	0	1	0	0		نعم	أوافق	أوافق	أوافق بشدة	أوافق	أوافق	أوافق	أوافق		أوافق	أوافق	أوافق	أوافق			222080324	524a4042-9cee-4f65-9700-b29bcefae9eb	2021-10-11 07:01:04			submitted_via_web			659
2021-10-11 09:59:07	2021-10-11 10:00:53	2021-10-11	مركز صحي شامل	مركز صحي الخالدية الشامل	20	أردنية		بكالوريوس		من ثلاث - ستة اشهر	تطعيم طفلي تنظيم الأسرة	1	1	0	0	0		نعم	أوافق	أوافق	أوافق	أوافق	أوافق	أوافق	أوافق		أوافق	أوافق	أوافق	محايد			222080710	4c4eb26f-60c7-4916-b77b-789216a3c65f	2021-10-11 07:02:42			submitted_via_web			660
2021-10-11 10:00:53	2021-10-11 10:02:08	2021-10-11	مركز صحي شامل	مركز صحي الخالدية الشامل	33	أردنية		بكالوريوس		أكثر من سنة	تنظيم الأسرة	0	1	0	0	0		نعم	أوافق	أوافق	أوافق	أوافق	أوافق	أوافق	أوافق		أوافق	أوافق	أوافق	أوافق			222081125	e3445604-792e-402e-902d-f0bd8a23096b	2021-10-11 07:04:00			submitted_via_web			661
2021-10-11 10:02:08	2021-10-11 10:03:18	2021-10-11	مركز صحي شامل	مركز صحي الخالدية الشامل	31	سورية		شهادة دبلوم		أكثر من سنة	تنظيم الأسرة	0	1	0	0	0		نعم	أوافق	أوافق	أوافق	أوافق	أوافق	أوافق	أوافق		محايد	أوافق	أوافق	أوافق			222081431	b2844ea8-71dd-4fa4-a494-1f3cb8746107	2021-10-11 07:05:08			submitted_via_web			662
2021-10-11 10:03:18	2021-10-11 10:04:04	2021-10-11	مركز صحي شامل	مركز صحي الخالدية الشامل	25	سورية		شهادة دبلوم		أكثر من سنة	تطعيم طفلي تنظيم الأسرة	1	1	0	0	0		نعم	أوافق	أوافق	أوافق	أوافق	أوافق	أوافق	أوافق		أوافق	أوافق	أوافق	أوافق			222081610	cd086e98-beea-4b86-83b0-24693d76798a	2021-10-11 07:05:52			submitted_via_web			663
2021-10-11 10:04:04	2021-10-11 10:05:03	2021-10-11	مركز صحي شامل	مركز صحي الخالدية الشامل	22	سورية		بكالوريوس		أول زيارة	الرعاية بعد الولادة-النفاس	0	0	0	1	0		نعم	أوافق	أوافق	أوافق	أوافق	أوافق	أوافق	أوافق		عاجز عن الإجابة	أوافق	أوافق	أوافق			222081858	a631d219-fce0-4e2f-a869-6b50fe9a168c	2021-10-11 07:06:54			submitted_via_web			664
2021-10-11 10:05:03	2021-10-11 10:05:59	2021-10-11	مركز صحي شامل	مركز صحي الخالدية الشامل	33	أردنية		بكالوريوس		أكثر من سنة	تطعيم طفلي تنظيم الأسرة	1	1	0	0	0		نعم	أوافق	أوافق	أوافق	أوافق	أوافق	أوافق	أوافق		أوافق	أوافق	أوافق	أوافق			222082093	ebc5eca0-c491-4c79-b12a-7565e855f8a4	2021-10-11 07:07:50			submitted_via_web			665
2021-10-11 10:05:59	2021-10-11 10:06:54	2021-10-11	مركز صحي شامل	مركز صحي الخالدية الشامل	32	أردنية		بكالوريوس		أكثر من سنة	تنظيم الأسرة	0	1	0	0	0		نعم	أوافق	أوافق	أوافق	أوافق	أوافق	أوافق	أوافق		أوافق	أوافق	أوافق	أوافق			222082615	4f6b2c80-1d76-419f-8482-7fd7f5b9b642	2021-10-11 07:08:43			submitted_via_web			666
2021-10-11 10:06:54	2021-10-11 10:07:48	2021-10-11	مركز صحي شامل	مركز صحي الخالدية الشامل	20	أردنية		بكالوريوس		أول زيارة	الرعاية قبل الولادة الرعاية بعد الولادة-النفاس	0	0	1	1	0		نعم	أوافق	أوافق	أوافق	أوافق	أوافق	أوافق	أوافق		أوافق	أوافق	أوافق	أوافق			222083187	08560c97-f6f4-4719-bcab-dd0032fce00b	2021-10-11 07:09:39			submitted_via_web			667
2021-10-11 10:07:48	2021-10-11 10:08:43	2021-10-11	مركز صحي شامل	مركز صحي الخالدية الشامل	31	سورية		شهادة دبلوم		من ستة اشهر - سنة	تطعيم طفلي تنظيم الأسرة	1	1	0	0	0		نعم	أوافق	أوافق	أوافق	أوافق	أوافق	أوافق	أوافق		أوافق	أوافق	أوافق	أوافق			222083466	48942e06-5568-486f-8dd9-36653a1eefd7	2021-10-11 07:10:33			submitted_via_web			668
2021-10-11 10:08:43	2021-10-11 10:09:40	2021-10-11	مركز صحي شامل	مركز صحي الخالدية الشامل	36	أردنية		شهادة دبلوم		أكثر من سنة	تطعيم طفلي تنظيم الأسرة	1	1	0	0	0		نعم	أوافق	أوافق	أوافق	أوافق	أوافق	أوافق	أوافق		أوافق	أوافق	أوافق	أوافق			222083850	89be712c-f3e7-4a51-bc1e-d6c608643541	2021-10-11 07:11:30			submitted_via_web			669
2021-10-10 21:07:39	2021-10-11 09:57:12	2021-10-11	مركز صحي شامل	مركز صحي رحاب الشامل	29	أردنية		بكالوريوس		أكثر من سنة	تطعيم طفلي الرعاية قبل الولادة الرعاية بعد الولادة-النفاس	1	0	1	1	0		نعم	أوافق	أوافق	أوافق	لا أوافق	أوافق	أوافق	لا أوافق		أوافق	أوافق بشدة	أوافق	لا أوافق			222085629	1d4e8151-ada3-4762-90d4-a8b171103869	2021-10-11 07:18:17			submitted_via_web			670
2021-10-11 09:57:13	2021-10-11 10:19:57	2021-10-11	مركز صحي شامل	مركز صحي رحاب الشامل	29	أردنية		شهادة دبلوم		أكثر من سنة	تطعيم طفلي تنظيم الأسرة الرعاية بعد الولادة-النفاس	1	1	0	1	0		نعم	أوافق	أوافق	أوافق	لا أوافق	أوافق بشدة	أوافق بشدة	لا أوافق		أوافق	أوافق	أوافق	لا أوافق			222086035	f72d1fea-6f69-40e1-bb41-144cf071f4a2	2021-10-11 07:20:07			submitted_via_web			671
2021-10-11 09:13:54	2021-10-11 10:20:37	2021-10-11	مركز صحي شامل	مركز صحي منشية بني حسن الاولي	21	سورية		غير ذلك	اساسي	أول زيارة	تطعيم طفلي	1	0	0	0	0		لا															222086228	04532a54-6e84-4850-aa0b-3a6fcfea1ad5	2021-10-11 07:20:49			submitted_via_web			672
2021-10-11 10:20:46	2021-10-11 10:21:23	2021-10-11	مركز صحي شامل	مركز صحي المفرق الشامل	23	أردنية		بكالوريوس		أول زيارة	تطعيم طفلي	1	0	0	0	0		لا															222086487	d59ae4f6-a698-42ae-bffd-aa9ec065f42a	2021-10-11 07:21:36			submitted_via_web			674
2021-10-11 10:21:24	2021-10-11 10:22:47	2021-10-11	مركز صحي شامل	مركز صحي منشية بني حسن الاولي	34	أردنية		بكالوريوس		أكثر من سنة	تطعيم طفلي	1	0	0	0	0		نعم	أوافق	أوافق	محايد	أوافق	أوافق	أوافق	محايد		محايد	أوافق	أوافق	أوافق			222086899	e7d07280-b7b8-4a8f-aa6e-2d886e19763b	2021-10-11 07:23:00			submitted_via_web			675
2021-10-11 10:22:47	2021-10-11 10:24:13	2021-10-11	مركز صحي شامل	مركز صحي منشية بني حسن الاولي	26	أردنية		غير ذلك	ثانوي	أكثر من سنة	تطعيم طفلي تنظيم الأسرة الرعاية بعد الولادة-النفاس	1	1	0	1	0		نعم	أوافق	أوافق	أوافق	أوافق	أوافق	أوافق	لا أوافق		أوافق	أوافق	أوافق	أوافق			222087275	f2eace2c-6fc8-4130-9737-70432b44f9fe	2021-10-11 07:24:26			submitted_via_web			676
2021-10-11 10:19:57	2021-10-11 10:24:45	2021-10-11	مركز صحي شامل	مركز صحي رحاب الشامل		أردنية		بكالوريوس		أكثر من سنة	تنظيم الأسرة	0	1	0	0	0		نعم	أوافق بشدة	أوافق	أوافق بشدة	لا أوافق	أوافق بشدة	أوافق بشدة	لا أوافق بشدة		أوافق	أوافق بشدة	أوافق بشدة	محايد			222087375	01c59ca9-0a22-4022-a78e-8af150cef6c6	2021-10-11 07:24:55			submitted_via_web			677
2021-10-10 21:35:13	2021-10-11 10:33:52	2021-10-11	مركز صحي شامل	مركز صحي المنصورة الشامل	33	أردنية		بكالوريوس		من ثلاث - ستة اشهر	تطعيم طفلي	1	0	0	0	0		نعم	أوافق بشدة	أوافق بشدة	أوافق بشدة	أوافق بشدة	أوافق بشدة	أوافق بشدة	لا أوافق		أوافق بشدة	أوافق بشدة	أوافق بشدة	أوافق بشدة			222090143	c9e045f6-bf0e-487f-aa6b-a791a8706515	2021-10-11 07:34:05			submitted_via_web			678
2021-10-11 10:33:53	2021-10-11 10:34:44	2021-10-11	مركز صحي شامل	مركز صحي المنصورة الشامل	30	أردنية		غير ذلك		من ستة اشهر - سنة	تطعيم طفلي	1	0	0	0	0		نعم	أوافق بشدة	أوافق بشدة		أوافق بشدة	أوافق بشدة	أوافق	لا أوافق بشدة		أوافق بشدة	أوافق بشدة	أوافق بشدة	أوافق			222090341	52b21b60-5242-4a65-be7c-81970e0d9830	2021-10-11 07:34:59			submitted_via_web			679
2021-10-11 10:34:44	2021-10-11 10:35:27	2021-10-11	مركز صحي شامل	مركز صحي المنصورة الشامل	28	سورية		غير ذلك		أول زيارة	تطعيم طفلي	1	0	0	0	0		لا															222090493	727dc15a-fa2c-4199-828f-c6faf8779f1a	2021-10-11 07:35:40			submitted_via_web			680
2021-10-11 10:35:28	2021-10-11 10:36:22	2021-10-11	مركز صحي شامل	مركز صحي المنصورة الشامل	40	أردنية		بكالوريوس		أكثر من سنة	تنظيم الأسرة الرعاية قبل الولادة الرعاية بعد الولادة-النفاس	0	1	1	1	0		نعم	أوافق بشدة	أوافق بشدة	أوافق بشدة	أوافق بشدة	أوافق بشدة	أوافق بشدة	لا أوافق بشدة		أوافق بشدة	أوافق بشدة	أوافق بشدة	أوافق بشدة			222090728	4d0ad5e4-5968-414b-860d-b7279d82ba06	2021-10-11 07:36:35			submitted_via_web			681
2021-10-11 10:36:22	2021-10-11 10:37:02	2021-10-11	مركز صحي شامل	مركز صحي المنصورة الشامل	30	أردنية		غير ذلك		أول زيارة	تنظيم الأسرة	0	1	0	0	0		لا															222090834	d1bfa855-c012-44d0-82ee-f62e88e11318	2021-10-11 07:37:14			submitted_via_web			682
2021-10-11 10:37:02	2021-10-11 10:37:57	2021-10-11	مركز صحي شامل	مركز صحي المنصورة الشامل	35	أردنية		بكالوريوس		أكثر من سنة	تطعيم طفلي تنظيم الأسرة	1	1	0	0	0		نعم	أوافق بشدة		أوافق		أوافق	أوافق بشدة	لا أوافق بشدة		أوافق بشدة	أوافق	أوافق بشدة	أوافق بشدة			222091023	3e4554a3-ab7c-4893-92a9-aef0b4990543	2021-10-11 07:38:10			submitted_via_web			683
2021-10-11 10:37:57	2021-10-11 10:38:43	2021-10-11	مركز صحي شامل	مركز صحي المنصورة الشامل	37	أردنية		ماجستير		أكثر من سنة	تطعيم طفلي تنظيم الأسرة الرعاية قبل الولادة	1	1	1	0	0		نعم	أوافق بشدة	أوافق بشدة	أوافق بشدة	أوافق بشدة	أوافق بشدة	أوافق بشدة	لا أوافق		أوافق بشدة	أوافق بشدة	أوافق بشدة	أوافق بشدة			222091202	8d2dd7aa-c1ab-457c-917b-a0aed27810f2	2021-10-11 07:38:58			submitted_via_web			684
2021-10-11 10:38:44	2021-10-11 10:39:22	2021-10-11	مركز صحي شامل	مركز صحي المنصورة الشامل	22	سورية		غير ذلك		من ثلاث - ستة اشهر	تطعيم طفلي	1	0	0	0	0		لا															222091307	e9ff1d11-6147-4f69-a387-cee71f111c7b	2021-10-11 07:39:35			submitted_via_web			685
2021-10-11 10:39:22	2021-10-11 10:39:56	2021-10-11	مركز صحي شامل	مركز صحي المنصورة الشامل	24	سورية		غير ذلك		أول زيارة	تطعيم طفلي	1	0	0	0	0		لا															222091427	a43dd830-2901-4748-ab2b-1ad70765fbd6	2021-10-11 07:40:09			submitted_via_web			686
2021-10-11 10:39:56	2021-10-11 10:40:46	2021-10-11	مركز صحي شامل	مركز صحي المنصورة الشامل	32	أردنية		بكالوريوس		أكثر من سنة	تطعيم طفلي تنظيم الأسرة الرعاية قبل الولادة الرعاية بعد الولادة-النفاس	1	1	1	1	0		نعم	أوافق بشدة	أوافق بشدة	أوافق بشدة	أوافق بشدة	أوافق بشدة	أوافق بشدة	لا أوافق		أوافق بشدة	أوافق بشدة	أوافق بشدة	أوافق بشدة			222091556	5a6eadb2-dd65-4583-900d-eeb05ab9b38b	2021-10-11 07:40:59			submitted_via_web			687
2021-10-11 10:24:45	2021-10-11 10:55:14	2021-10-11	مركز صحي شامل	مركز صحي رحاب الشامل	18	أردنية		غير ذلك	الصف العاشر	أكثر من سنة	تطعيم طفلي	1	0	0	0	0		نعم	أوافق	أوافق	أوافق	لا أوافق	أوافق	أوافق	محايد		أوافق	محايد	محايد	محايد			222094720	21e9115f-1ab8-4996-b5bd-1b727e454818	2021-10-11 07:55:24			submitted_via_web			688
2021-10-11 10:55:14	2021-10-11 10:57:23	2021-10-11	مركز صحي شامل	مركز صحي رحاب الشامل	26	أردنية		شهادة دبلوم		من ثلاث - ستة اشهر	الرعاية قبل الولادة	0	0	1	0	0		نعم	أوافق بشدة	أوافق بشدة	أوافق	لا أوافق	أوافق	أوافق	لا أوافق		أوافق	أوافق	أوافق بشدة	محايد			222095240	1f400e17-d6e2-4e60-91ad-2dc6fae38222	2021-10-11 07:57:33			submitted_via_web			689
2021-10-11 10:57:23	2021-10-11 11:13:58	2021-10-11	مركز صحي شامل	مركز صحي رحاب الشامل	38	أردنية		بكالوريوس		أكثر من سنة	تطعيم طفلي	1	0	0	0	0		نعم	أوافق بشدة	أوافق بشدة	أوافق بشدة	لا أوافق	أوافق بشدة	أوافق بشدة	لا أوافق		أوافق	أوافق	أوافق بشدة	محايد			222100078	bc804ad2-62dc-4820-852c-73704ac65e6c	2021-10-11 08:14:08			submitted_via_web			690
2021-10-11 11:13:59	2021-10-11 11:15:20	2021-10-11	مركز صحي شامل	مركز صحي رحاب الشامل	36	أردنية		بكالوريوس		أكثر من سنة	تطعيم طفلي تنظيم الأسرة الرعاية قبل الولادة الرعاية بعد الولادة-النفاس	1	1	1	1	0		نعم	أوافق بشدة	أوافق بشدة	أوافق بشدة	لا أوافق	أوافق بشدة	أوافق بشدة	لا أوافق		أوافق	أوافق بشدة	أوافق بشدة	أوافق			222100412	fc725a3f-7cdf-48a8-91e8-609f99b73ec7	2021-10-11 08:15:29			submitted_via_web			691
2021-10-11 11:15:20	2021-10-11 11:28:02	2021-10-11	مركز صحي شامل	مركز صحي رحاب الشامل	27	سورية		غير ذلك	توجيهي	أكثر من سنة	تطعيم طفلي	1	0	0	0	0		نعم	أوافق بشدة	أوافق بشدة	أوافق بشدة	لا أوافق	أوافق بشدة	أوافق بشدة	لا أوافق		لا أوافق	أوافق بشدة	أوافق بشدة				222104058	3348e506-b9fb-48a9-8185-390ce164bb4a	2021-10-11 08:28:12			submitted_via_web			692
2021-10-10 18:03:59	2021-10-11 11:50:02	2021-10-11	مركز صحي شامل	مركز صحي البادية الشمالية الشامل	30	سورية		غير ذلك	ثانوية عامة	أول زيارة	تطعيم طفلي	1	0	0	0	0		لا															222110360	432ef4b6-d8a7-40ad-88bb-d2b61f18f52c	2021-10-11 08:50:14			submitted_via_web			693
2021-10-11 11:50:02	2021-10-11 11:50:52	2021-10-11	مركز صحي شامل	مركز صحي البادية الشمالية الشامل	28	أردنية		بكالوريوس		أكثر من سنة	تطعيم طفلي تنظيم الأسرة الرعاية بعد الولادة-النفاس	1	1	0	1	0		نعم	أوافق	أوافق	محايد	أوافق	أوافق	أوافق	لا أوافق		عاجز عن الإجابة	أوافق	أوافق بشدة	أوافق			222110536	ba4e6f61-6445-4484-b32b-cf35c0a84894	2021-10-11 08:51:04			submitted_via_web			694
2021-10-11 11:50:52	2021-10-11 11:51:55	2021-10-11	مركز صحي شامل	مركز صحي البادية الشمالية الشامل	26	أردنية		شهادة دبلوم		من ستة اشهر - سنة	تطعيم طفلي تنظيم الأسرة	1	1	0	0	0		نعم	أوافق	أوافق	محايد	أوافق	أوافق	أوافق	محايد		عاجز عن الإجابة	أوافق	أوافق	أوافق			222110858	feeaf0b0-ef2f-4a34-8872-2507d70aaf1b	2021-10-11 08:52:08			submitted_via_web			695
2021-10-11 11:28:02	2021-10-11 11:30:34	2021-10-11	مركز صحي شامل	مركز صحي رحاب الشامل	47	أردنية		دبلوم عالي		أكثر من سنة	تطعيم طفلي تنظيم الأسرة	1	1	0	0	0		نعم	أوافق بشدة	أوافق بشدة	أوافق بشدة	لا أوافق	أوافق بشدة	أوافق بشدة	لا أوافق بشدة		أوافق	أوافق بشدة	أوافق بشدة	أوافق			222111425	a10b34a1-df2c-496a-8f1b-cf563f79e0b4	2021-10-11 08:54:22			submitted_via_web			696
2021-10-11 10:09:40	2021-10-11 12:12:11	2021-10-11	مركز صحي شامل	مركز صحي الخالدية الشامل	25	أردنية		بكالوريوس		أول زيارة	الرعاية قبل الولادة الرعاية بعد الولادة-النفاس	0	0	1	1	0		نعم	أوافق	أوافق	أوافق	أوافق	أوافق	أوافق	أوافق		أوافق	أوافق	أوافق	أوافق			222116824	a9cce733-a73b-43bf-a5e7-5955593e0827	2021-10-11 09:13:59			submitted_via_web			697
2021-10-11 12:12:11	2021-10-11 12:13:26	2021-10-11	مركز صحي شامل	مركز صحي الخالدية الشامل	22	سورية		شهادة دبلوم		أول زيارة	الرعاية بعد الولادة-النفاس	0	0	0	1	0		نعم	أوافق	أوافق	أوافق	أوافق	أوافق	أوافق	أوافق		أوافق	أوافق	أوافق	أوافق			222117476	d95932bc-f1e2-46b2-93d8-accf3560892e	2021-10-11 09:15:14			submitted_via_web			698
2021-10-11 12:13:26	2021-10-11 12:14:15	2021-10-11	مركز صحي شامل	مركز صحي الخالدية الشامل	33	أردنية		بكالوريوس		أكثر من سنة	تطعيم طفلي تنظيم الأسرة	1	1	0	0	0		نعم	أوافق	أوافق	أوافق	أوافق	أوافق	أوافق	أوافق		أوافق بشدة	أوافق	أوافق	أوافق			222117808	12b887b9-5d02-4d93-ab7c-211b537f14da	2021-10-11 09:16:05			submitted_via_web			699
2021-10-11 12:14:15	2021-10-11 12:15:43	2021-10-11	مركز صحي شامل	مركز صحي الخالدية الشامل	21	سورية		شهادة دبلوم		من ثلاث - ستة اشهر	تطعيم طفلي الرعاية قبل الولادة الرعاية بعد الولادة-النفاس	1	0	1	1	0		نعم	أوافق	أوافق	أوافق	أوافق	أوافق	أوافق	أوافق		أوافق	أوافق	أوافق	أوافق			222118331	3ed10bbd-c3ce-4c6c-8644-d76655431ca6	2021-10-11 09:17:35			submitted_via_web			700
2021-10-11 12:15:43	2021-10-11 12:16:40	2021-10-11	مركز صحي شامل	مركز صحي الخالدية الشامل	19	سورية		بكالوريوس		أول زيارة	تطعيم طفلي الرعاية قبل الولادة	1	0	1	0	0		نعم	أوافق	أوافق	أوافق	أوافق	أوافق	أوافق	أوافق		أوافق	أوافق	أوافق	أوافق			222118629	3333b99d-c28c-4854-b571-f944f996094f	2021-10-11 09:18:30			submitted_via_web			701
2021-10-11 12:16:40	2021-10-11 12:17:44	2021-10-11	مركز صحي شامل	مركز صحي الخالدية الشامل	17	سورية		بكالوريوس		من ثلاث - ستة اشهر	تطعيم طفلي الرعاية قبل الولادة الرعاية بعد الولادة-النفاس	1	0	1	1	0		نعم	أوافق	أوافق	أوافق	أوافق	أوافق	أوافق	أوافق		أوافق	محايد	أوافق	أوافق			222118946	e355fdbd-af87-4fa8-860f-0cf8d01062d1	2021-10-11 09:19:36			submitted_via_web			702
2021-10-11 12:17:44	2021-10-11 12:18:35	2021-10-11	مركز صحي شامل	مركز صحي الخالدية الشامل	15	سورية		بكالوريوس		أول زيارة	الرعاية بعد الولادة-النفاس	0	0	0	1	0		نعم	أوافق	أوافق	أوافق		أوافق	أوافق	أوافق		أوافق	أوافق	أوافق	أوافق			222119253	a4631991-0893-47a6-83de-a16d17ec32e9	2021-10-11 09:20:27			submitted_via_web			703
2021-10-11 12:18:35	2021-10-11 12:19:19	2021-10-11	مركز صحي شامل	مركز صحي الخالدية الشامل	38	أردنية		بكالوريوس			تنظيم الأسرة	0	1	0	0	0		نعم	أوافق	أوافق	أوافق	أوافق	أوافق	أوافق	أوافق		أوافق	أوافق	أوافق	أوافق			222119428	6c70fb06-d013-476f-8e4c-0c2acc181e8c	2021-10-11 09:21:09			submitted_via_web			704
2021-10-11 12:19:20	2021-10-11 12:20:58	2021-10-11	مركز صحي شامل	مركز صحي الخالدية الشامل	26	أردنية		بكالوريوس		من ستة اشهر - سنة	تطعيم طفلي تنظيم الأسرة	1	1	0	0	0		نعم	أوافق	أوافق	محايد	أوافق	أوافق	أوافق	أوافق		أوافق	أوافق	أوافق	أوافق			222120019	6de51db7-86ba-44be-ac02-bb5f515ea73e	2021-10-11 09:22:51			submitted_via_web			705
2021-10-11 12:20:58	2021-10-11 12:21:47	2021-10-11	مركز صحي شامل	مركز صحي الخالدية الشامل	33	سورية		شهادة دبلوم		من ستة اشهر - سنة	تطعيم طفلي تنظيم الأسرة	1	1	0	0	0		نعم	أوافق	أوافق	أوافق	أوافق	أوافق	أوافق	أوافق		أوافق	أوافق	أوافق	أوافق			222120431	dd4d060b-c3d4-4e85-9767-42387d908d5d	2021-10-11 09:23:39			submitted_via_web			706
2021-10-11 12:21:47	2021-10-11 12:22:36	2021-10-11	مركز صحي شامل	مركز صحي الخالدية الشامل	31	أردنية		بكالوريوس		أكثر من سنة	تطعيم طفلي تنظيم الأسرة	1	1	0	0	0		نعم	أوافق	أوافق	أوافق	أوافق	أوافق	أوافق	أوافق		أوافق	أوافق	أوافق	أوافق			222120772	970950a2-0289-45a4-b5d3-7f5527bc9f02	2021-10-11 09:24:26			submitted_via_web			707
2021-10-11 12:22:36	2021-10-11 12:23:33	2021-10-11	مركز صحي شامل	مركز صحي الخالدية الشامل	27	أردنية		بكالوريوس		أكثر من سنة	تطعيم طفلي تنظيم الأسرة	1	1	0	0	0		نعم	أوافق	أوافق	أوافق	أوافق	أوافق	أوافق	أوافق		أوافق	أوافق	أوافق	أوافق			222121058	698efda7-16a2-4735-81c3-9504939cbaa5	2021-10-11 09:25:25			submitted_via_web			708
2021-10-11 12:23:33	2021-10-11 12:24:23	2021-10-11	مركز صحي شامل	مركز صحي الخالدية الشامل	36	أردنية		بكالوريوس		من ستة اشهر - سنة	تطعيم طفلي تنظيم الأسرة	1	1	0	0	0		نعم	أوافق	أوافق	أوافق	أوافق	أوافق	أوافق	أوافق		محايد	أوافق	أوافق	أوافق			222121436	a5ab7c25-1e79-4e8f-b825-fe65acd0c9a8	2021-10-11 09:26:16			submitted_via_web			709
2021-10-11 12:24:23	2021-10-11 12:25:21	2021-10-11	مركز صحي شامل	مركز صحي الخالدية الشامل	39	أردنية		بكالوريوس		أكثر من سنة	تنظيم الأسرة	0	1	0	0	0		نعم	أوافق	أوافق	أوافق	أوافق	أوافق	أوافق	أوافق		أوافق	أوافق	أوافق	أوافق			222121679	abcb7ca0-2749-4979-b525-f2dcae0bfd04	2021-10-11 09:27:14			submitted_via_web			710
2021-10-11 12:25:21	2021-10-11 12:26:05	2021-10-11	مركز صحي شامل	مركز صحي الخالدية الشامل	31	أردنية		شهادة دبلوم		من ستة اشهر - سنة	تطعيم طفلي تنظيم الأسرة	1	1	0	0	0		نعم	أوافق	أوافق	أوافق	أوافق	أوافق	أوافق	أوافق		أوافق	أوافق	أوافق	أوافق			222121886	f2708747-8a9e-4bc6-a611-873ff5d94d39	2021-10-11 09:27:56			submitted_via_web			711
2021-10-11 12:26:05	2021-10-11 12:27:18	2021-10-11	مركز صحي شامل	مركز صحي الخالدية الشامل	26	سورية		بكالوريوس		من ستة اشهر - سنة	تطعيم طفلي تنظيم الأسرة	1	1	0	0	0		نعم	أوافق	أوافق	أوافق	أوافق	أوافق	أوافق	أوافق		أوافق	أوافق	أوافق	أوافق			222122223	d8636f9a-acbc-4065-a022-9927918ba560	2021-10-11 09:29:16			submitted_via_web			712
2021-10-11 12:27:19	2021-10-11 12:28:30	2021-10-11	مركز صحي شامل	مركز صحي الخالدية الشامل	24	أردنية		بكالوريوس		أكثر من سنة	تطعيم طفلي تنظيم الأسرة	1	1	0	0	0		نعم	أوافق	أوافق	أوافق	أوافق	أوافق	أوافق	أوافق		أوافق	أوافق	أوافق	أوافق			222122501	171e130d-4656-4dae-9036-6ec3dc5ee9e2	2021-10-11 09:30:22			submitted_via_web			713
2021-10-11 12:28:30	2021-10-11 12:29:15	2021-10-11	مركز صحي شامل	مركز صحي الخالدية الشامل	35	أردنية		بكالوريوس		أكثر من سنة	تنظيم الأسرة	0	1	0	0	0		نعم	أوافق	أوافق	أوافق	أوافق	أوافق	أوافق	أوافق		أوافق	أوافق	أوافق	أوافق			222122896	df460570-0e26-499b-b061-f8765bf5a9dc	2021-10-11 09:31:03			submitted_via_web			714
2021-10-11 12:29:15	2021-10-11 12:30:16	2021-10-11	مركز صحي شامل	مركز صحي الخالدية الشامل	20	سورية		شهادة دبلوم		من ستة اشهر - سنة	تطعيم طفلي الرعاية قبل الولادة الرعاية بعد الولادة-النفاس	1	0	1	1	0		نعم	أوافق	أوافق	أوافق	أوافق	أوافق	أوافق	أوافق		أوافق	أوافق	أوافق	أوافق			222123520	a84e8f76-be43-45c5-be37-8bcca9371cab	2021-10-11 09:32:07			submitted_via_web			715
2021-10-11 12:30:16	2021-10-11 12:31:07	2021-10-11	مركز صحي شامل	مركز صحي الخالدية الشامل	18	سورية		شهادة دبلوم		من ثلاث - ستة اشهر	تطعيم طفلي الرعاية قبل الولادة الرعاية بعد الولادة-النفاس	1	0	1	1	0		نعم	أوافق	أوافق	أوافق	أوافق	أوافق	أوافق	أوافق		أوافق	أوافق	أوافق	أوافق			222123759	01d4f787-847a-4b72-934d-9cf6d843a36c	2021-10-11 09:32:59			submitted_via_web			716
2021-10-11 12:31:07	2021-10-11 12:32:15	2021-10-11	مركز صحي شامل	مركز صحي الخالدية الشامل	21	سورية		بكالوريوس		من ستة اشهر - سنة	تطعيم طفلي الرعاية قبل الولادة الرعاية بعد الولادة-النفاس	1	0	1	1	0		نعم	أوافق	أوافق	أوافق	أوافق	أوافق	أوافق			أوافق	أوافق	أوافق	أوافق			222124024	9a3a50c7-6bf3-46b3-9990-bba94ce1634f	2021-10-11 09:34:04			submitted_via_web			717
2021-10-11 12:32:15	2021-10-11 12:33:18	2021-10-11	مركز صحي شامل	مركز صحي الخالدية الشامل	23	أردنية		بكالوريوس		من ستة اشهر - سنة	تطعيم طفلي تنظيم الأسرة	1	1	0	0	0		نعم	أوافق	أوافق	أوافق	أوافق	أوافق	أوافق	أوافق		أوافق	أوافق	أوافق	أوافق			222124245	a00607bb-f0ca-46f2-9bf0-7ba32555bf71	2021-10-11 09:35:08			submitted_via_web			718
2021-10-11 10:24:14	2021-10-11 10:25:19	2021-10-11	مركز صحي شامل	مركز صحي منشية بني حسن الاولي	32	أردنية		بكالوريوس		أكثر من سنة	تطعيم طفلي الرعاية بعد الولادة-النفاس	1	0	0	1	0		نعم	أوافق	أوافق	أوافق	أوافق	أوافق	أوافق	لا أوافق		أوافق	أوافق	أوافق	أوافق			222157599	46a25cf3-931d-4705-a7bc-d32683a5bd69	2021-10-11 11:08:48			submitted_via_web			719
2021-10-11 10:25:19	2021-10-11 14:08:43	2021-10-11	مركز صحي شامل	مركز صحي منشية بني حسن الاولي		سورية		غير ذلك	اساسي	أول زيارة	تطعيم طفلي	1	0	0	0	0		لا															222157601	8d1607ca-dade-4b5f-b7ea-49088e5244e9	2021-10-11 11:08:48			submitted_via_web			720
2021-10-11 14:18:05	2021-10-11 14:19:20	2021-10-11	مركز صحي شامل	مركز صحي منشية بني حسن الاولي	42	أردنية		غير ذلك	دبلوم	أكثر من سنة	تنظيم الأسرة	0	1	0	0	0		نعم	أوافق	أوافق	أوافق	أوافق	أوافق	أوافق	لا أوافق		أوافق	أوافق	أوافق	أوافق			222161195	023f99d0-9bd2-43a7-9f03-518f7033a1fe	2021-10-11 11:19:32			submitted_via_web			721
2021-10-11 12:33:18	2021-10-11 15:52:50	2021-10-11	مركز صحي شامل	مركز صحي الخالدية الشامل	28	أردنية		غير ذلك	اعدادي	من ثلاث - ستة اشهر	تنظيم الأسرة	0	1	0	0	0		نعم	أوافق	أوافق	أوافق	أوافق	أوافق	محايد	محايد		لا أوافق	أوافق	أوافق	أوافق			222196213	69fff339-a4a7-406f-832e-f2b5683c05c7	2021-10-11 12:54:38			submitted_via_web			722
2021-10-11 11:30:34	2021-10-12 08:20:41	2021-10-12	مركز صحي شامل	مركز صحي رحاب الشامل	32	أردنية		غير ذلك	توجيهي	أكثر من سنة	تطعيم طفلي تنظيم الأسرة الرعاية قبل الولادة الرعاية بعد الولادة-النفاس	1	1	1	1	0		نعم	أوافق بشدة	أوافق بشدة	أوافق	لا أوافق	أوافق	أوافق بشدة	لا أوافق		أوافق	أوافق	أوافق	محايد			222364505	56a58090-abae-4a29-b7b5-f7d8f3075b56	2021-10-12 05:20:52			submitted_via_web			724
2021-10-10 18:44:32	2021-10-10 18:47:01	2021-10-10	مركز صحي شامل	مركز صحي نادرة الشامل	32	سورية		غير ذلك	ابتدائي	أول زيارة	تطعيم طفلي	1	0	0	0	0		لا															222391896	9ac0967a-7bb6-4ed5-b193-69cc36dd3728	2021-10-12 07:38:53			submitted_via_web			725
2021-10-12 08:20:41	2021-10-12 11:01:45	2021-10-12	مركز صحي شامل	مركز صحي رحاب الشامل	32	أردنية		بكالوريوس		أكثر من سنة	تطعيم طفلي تنظيم الأسرة الرعاية قبل الولادة الرعاية بعد الولادة-النفاس	1	1	1	1	0		نعم	لا أوافق	أوافق بشدة	محايد	لا أوافق	محايد	محايد	أوافق		أوافق	لا أوافق	أوافق	لا أوافق			222397600	538d8ec8-c511-4987-abbc-524629cd9156	2021-10-12 08:01:56			submitted_via_web			726
2021-10-10 18:47:01	2021-10-12 11:04:22	2021-10-12	مركز صحي شامل	مركز صحي نادرة الشامل		أردنية		شهادة دبلوم		أكثر من سنة	غير ذلك	0	0	0	0	1	علاج	نعم	لا أوافق	أوافق	لا أوافق	محايد	أوافق	أوافق	أوافق	الانتظار مده أطول	محايد	لا أوافق	أوافق	أوافق			222398219	5586688b-719c-493e-bf33-bf370e4d65e1	2021-10-12 08:04:35			submitted_via_web			727
2021-10-12 11:01:45	2021-10-12 11:05:55	2021-10-12		مركز صحي رحاب الشامل	23	أردنية		بكالوريوس		من ستة اشهر - سنة	تطعيم طفلي الرعاية بعد الولادة-النفاس	1	0	0	1	0		نعم	أوافق بشدة	أوافق بشدة	محايد	محايد	أوافق بشدة	أوافق	أوافق		أوافق	لا أوافق	أوافق	محايد			222398606	12da8ccc-1c5d-4660-b07b-882c51f0c513	2021-10-12 08:06:07			submitted_via_web			728
2021-10-12 11:05:56	2021-10-12 11:07:31	2021-10-12	مركز صحي شامل	مركز صحي رحاب الشامل	26	أردنية		بكالوريوس		من ستة اشهر - سنة	تطعيم طفلي	1	0	0	0	0		نعم	أوافق بشدة	أوافق بشدة	أوافق	لا أوافق	أوافق	أوافق	لا أوافق		أوافق	لا أوافق	أوافق بشدة	محايد			222399091	64f1dea0-e183-48b7-8c04-43003f1b20a7	2021-10-12 08:07:44			submitted_via_web			729
2021-10-12 11:07:31	2021-10-12 11:09:14	2021-10-12	مركز صحي شامل	مركز صحي رحاب الشامل	27	أردنية		بكالوريوس		من ستة اشهر - سنة	تطعيم طفلي تنظيم الأسرة	1	1	0	0	0		نعم	أوافق بشدة	أوافق بشدة	أوافق بشدة	محايد	أوافق بشدة	أوافق بشدة	لا أوافق		أوافق	أوافق	أوافق	محايد			222399641	39ff120e-48bc-46f5-b3ca-1c2fce41a680	2021-10-12 08:09:25			submitted_via_web			730
2021-10-12 14:37:14	2021-10-12 14:38:59	2021-10-12	مركز صحي شامل	مركز صحي المفرق الشامل		أردنية		دبلوم عالي		من ثلاث - ستة اشهر	تطعيم طفلي	1	0	0	0	0		نعم	أوافق بشدة	أوافق بشدة	أوافق بشدة	أوافق بشدة	أوافق بشدة	أوافق بشدة	محايد		أوافق بشدة	أوافق بشدة	أوافق بشدة	أوافق بشدة			222468257	cceb0e68-3885-4318-998d-b1e8f43f2996	2021-10-12 11:39:11			submitted_via_web			731
2021-10-12 14:38:59	2021-10-12 14:39:34	2021-10-12	مركز صحي شامل	مركز صحي المفرق الشامل	25	سورية		غير ذلك		أكثر من سنة	تطعيم طفلي	1	0	0	0	0		لا															222468497	0f06c746-2c52-46a3-b2a0-9e587aeb2ee1	2021-10-12 11:39:45			submitted_via_web			732
2021-10-12 14:39:34	2021-10-12 14:40:31	2021-10-12	مركز صحي شامل	مركز صحي المفرق الشامل	40	أردنية		غير ذلك		أكثر من سنة	تنظيم الأسرة	0	1	0	0	0		نعم	أوافق بشدة	أوافق بشدة	أوافق بشدة	أوافق	أوافق بشدة	أوافق بشدة	لا أوافق		أوافق بشدة	أوافق بشدة	أوافق بشدة	أوافق بشدة			222468816	f9542a8b-e4aa-4d38-a318-02c6bebc617a	2021-10-12 11:40:42			submitted_via_web			733
2021-10-12 14:40:31	2021-10-12 14:40:56	2021-10-12	مركز صحي شامل	مركز صحي المفرق الشامل	26	سورية		غير ذلك		أكثر من سنة	تطعيم طفلي	1	0	0	0	0		لا															222468962	435c20a8-7d06-4a7c-a2f3-615ef0e0fa17	2021-10-12 11:41:08			submitted_via_web			734
2021-10-12 14:40:56	2021-10-12 14:41:53	2021-10-12	مركز صحي شامل	مركز صحي المفرق الشامل	25	أردنية		بكالوريوس		أكثر من سنة	تطعيم طفلي تنظيم الأسرة الرعاية قبل الولادة الرعاية بعد الولادة-النفاس	1	1	1	1	0		نعم	أوافق بشدة	أوافق بشدة	أوافق بشدة	أوافق بشدة	أوافق بشدة	أوافق بشدة	لا أوافق		أوافق بشدة	أوافق بشدة	أوافق بشدة	أوافق بشدة			222469236	902c279e-f7bd-42ab-becc-5d0a0af2566e	2021-10-12 11:42:04			submitted_via_web			735
2021-10-12 14:41:53	2021-10-12 14:42:39	2021-10-12	مركز صحي شامل	مركز صحي المفرق الشامل		أردنية		بكالوريوس		أكثر من سنة	تطعيم طفلي تنظيم الأسرة الرعاية قبل الولادة الرعاية بعد الولادة-النفاس	1	1	1	1	0		نعم	أوافق بشدة	أوافق بشدة	أوافق بشدة	أوافق بشدة	أوافق بشدة	أوافق بشدة	لا أوافق بشدة		أوافق بشدة	أوافق بشدة	أوافق بشدة	أوافق بشدة			222469432	5606f9d4-5676-43ff-ab64-fc15c302382e	2021-10-12 11:42:50			submitted_via_web			736
2021-10-12 14:42:39	2021-10-12 14:43:18	2021-10-12	مركز صحي شامل	مركز صحي المفرق الشامل	25	سورية		غير ذلك		من ثلاث - ستة اشهر	تطعيم طفلي	1	0	0	0	0		لا															222469614	353dea3d-f5c1-4827-a384-169def89636c	2021-10-12 11:43:30			submitted_via_web			737
2021-10-12 14:43:18	2021-10-12 14:48:07	2021-10-12	مركز صحي شامل	مركز صحي المفرق الشامل	25	سورية		غير ذلك		أول زيارة	تطعيم طفلي	1	0	0	0	0		لا															222470921	4d10086a-421f-49cd-b47c-8e16b498cd9a	2021-10-12 11:48:19			submitted_via_web			738
2021-10-12 14:48:07	2021-10-12 14:48:45	2021-10-12	مركز صحي شامل	مركز صحي المفرق الشامل	25	أردنية		بكالوريوس		أول زيارة	الرعاية قبل الولادة	0	0	1	0	0		لا															222471201	a036c0cb-c4ce-42e3-b2cf-ace4268921c7	2021-10-12 11:48:56			submitted_via_web			739
2021-10-12 14:48:45	2021-10-12 14:49:31	2021-10-12	مركز صحي شامل	مركز صحي المفرق الشامل	36	أردنية		ماجستير		أكثر من سنة	تنظيم الأسرة	0	1	0	0	0		نعم	أوافق بشدة	أوافق بشدة	أوافق بشدة	أوافق بشدة	أوافق بشدة	أوافق بشدة	لا أوافق بشدة		أوافق بشدة	أوافق بشدة	أوافق بشدة	أوافق بشدة			222471504	2df8830e-6310-40a9-962d-b3b992f0b7fa	2021-10-12 11:49:43			submitted_via_web			740
2021-10-12 11:09:14	2021-10-13 09:06:55	2021-10-12	مركز صحي شامل	مركز صحي رحاب الشامل	30	أردنية		بكالوريوس		أكثر من سنة	تطعيم طفلي	1	0	0	0	0		نعم	أوافق	أوافق	محايد	محايد	أوافق	محايد	لا أوافق		أوافق	أوافق	أوافق	لا أوافق			222677220	8ba5437a-b552-455a-be7f-531b94ffe557	2021-10-13 06:07:06			submitted_via_web			741
2021-10-11 11:51:55	2021-10-13 09:14:36	2021-10-13	مركز صحي شامل	مركز صحي البادية الشمالية الشامل	26	سورية		غير ذلك	إعدادي	أكثر من سنة	تطعيم طفلي تنظيم الأسرة	1	1	0	0	0		نعم	محايد	أوافق	محايد	أوافق	أوافق	أوافق	محايد		عاجز عن الإجابة	أوافق	أوافق	أوافق			222679108	b9826032-d8ff-4f3e-940c-62a8aa52f238	2021-10-13 06:14:48			submitted_via_web			742
2021-10-13 09:14:36	2021-10-13 09:15:07	2021-10-13	مركز صحي شامل	مركز صحي البادية الشمالية الشامل	31	أردنية		بكالوريوس		من ستة اشهر - سنة	تطعيم طفلي تنظيم الأسرة	1	1	0	0	0		لا															222679194	2e04f297-db9e-4874-b444-5a989533d337	2021-10-13 06:15:19			submitted_via_web			743
2021-10-13 09:15:07	2021-10-13 09:15:38	2021-10-13	مركز صحي شامل	مركز صحي البادية الشمالية الشامل	37	أردنية		بكالوريوس		أكثر من سنة	تطعيم طفلي تنظيم الأسرة الرعاية بعد الولادة-النفاس	1	1	0	1	0		لا															222679317	b43bc257-e3c4-4b53-b99a-3bdee80dff7d	2021-10-13 06:15:51			submitted_via_web			744
2021-10-13 09:15:39	2021-10-13 09:16:38	2021-10-13	مركز صحي شامل	مركز صحي البادية الشمالية الشامل		أردنية		شهادة دبلوم		أكثر من سنة	تطعيم طفلي تنظيم الأسرة	1	1	0	0	0		نعم	أوافق	أوافق بشدة	أوافق	محايد	أوافق	أوافق	لا أوافق		عاجز عن الإجابة	أوافق	أوافق	أوافق بشدة			222679490	4d37f662-aeed-4631-a389-35f14b3a65c1	2021-10-13 06:16:51			submitted_via_web			745
2021-10-13 09:16:38	2021-10-13 09:17:09	2021-10-13	مركز صحي شامل	مركز صحي البادية الشمالية الشامل	23	أردنية		شهادة دبلوم		أول زيارة	الرعاية قبل الولادة	0	0	1	0	0		لا															222679606	a2bbabd6-04d7-4f8f-b92b-813f208060fb	2021-10-13 06:17:21			submitted_via_web			746
2021-10-13 09:17:09	2021-10-13 09:22:13	2021-10-13	مركز صحي شامل	مركز صحي البادية الشمالية الشامل	29	أردنية		شهادة دبلوم		من ستة اشهر - سنة	تطعيم طفلي تنظيم الأسرة	1	1	0	0	0		نعم	أوافق	أوافق	أوافق	أوافق	أوافق	أوافق	محايد		عاجز عن الإجابة	أوافق	أوافق	أوافق			222680729	ae10fff7-f074-4329-a091-9092f16f628b	2021-10-13 06:22:25			submitted_via_web			747
2021-10-13 09:22:13	2021-10-13 09:22:55	2021-10-13	مركز صحي شامل	مركز صحي البادية الشمالية الشامل	27	أردنية		بكالوريوس		من ثلاث - ستة اشهر	تطعيم طفلي تنظيم الأسرة	1	1	0	0	0		لا															222680898	10253c1e-1553-496d-bee4-936979af7371	2021-10-13 06:23:07			submitted_via_web			748
2021-10-13 09:22:55	2021-10-13 09:24:29	2021-10-13	مركز صحي شامل	مركز صحي البادية الشمالية الشامل	30	أردنية		غير ذلك	ثانوية عامة	من ستة اشهر - سنة	تطعيم طفلي تنظيم الأسرة	1	1	0	0	0		نعم	أوافق	أوافق	أوافق	أوافق	أوافق	أوافق	أوافق		أوافق	أوافق	أوافق	أوافق			222681296	d6d08347-2677-4451-92c7-824a22d9ce1d	2021-10-13 06:24:42			submitted_via_web			749
2021-10-13 09:24:29	2021-10-13 09:34:02	2021-10-13	مركز صحي شامل	مركز صحي البادية الشمالية الشامل	34	أردنية		شهادة دبلوم		أكثر من سنة	تطعيم طفلي تنظيم الأسرة	1	1	0	0	0		لا															222683422	3dc6f34b-4cdf-4232-ac77-c83e05d1cb57	2021-10-13 06:34:15			submitted_via_web			750
2021-10-13 09:06:56	2021-10-13 09:37:59	2021-10-13	مركز صحي شامل	مركز صحي رحاب الشامل	35	سورية		غير ذلك	الصف التاسع	أكثر من سنة	تطعيم طفلي تنظيم الأسرة	1	1	0	0	0		نعم	أوافق	أوافق	أوافق	لا أوافق	أوافق	أوافق	لا أوافق		أوافق	أوافق	أوافق	لا أوافق			222694997	a86ca75c-b171-4fe1-a614-e39648c84e1a	2021-10-13 07:17:51			submitted_via_web			751
2021-10-13 09:37:59	2021-10-13 10:20:25	2021-10-13	مركز صحي شامل	مركز صحي رحاب الشامل	32	أردنية		بكالوريوس		أكثر من سنة	تطعيم طفلي تنظيم الأسرة الرعاية بعد الولادة-النفاس	1	1	0	1	0		نعم	أوافق	أوافق بشدة	لا أوافق	لا أوافق	أوافق	أوافق	محايد		أوافق	محايد	أوافق	محايد			222695714	21bad525-6547-4a6b-8e62-4139882cf932	2021-10-13 07:20:37			submitted_via_web			752
2021-10-13 15:58:12	2021-10-13 16:00:20	2021-10-10	مركز صحي شامل	مركز صحي الباعج الشامل	21	أردنية		غير ذلك		من ستة اشهر - سنة	الرعاية قبل الولادة	0	0	1	0	0		نعم	لا أوافق	محايد	لا أوافق	أوافق بشدة	أوافق	أوافق	محايد		محايد	لا أوافق	أوافق	أوافق			222820021	6abc75df-0a30-4f92-9e63-55f73efe5e8c	2021-10-13 13:00:30			submitted_via_web			753
2021-10-13 16:00:21	2021-10-13 16:01:12	2021-10-10	مركز صحي شامل	مركز صحي الباعج الشامل	21	أردنية		شهادة دبلوم		من ثلاث - ستة اشهر	الرعاية قبل الولادة	0	0	1	0	0		لا															222820381	08a0995c-002f-465a-8f7d-c7e9f68a2acd	2021-10-13 13:01:21			submitted_via_web			754
2021-10-13 16:01:20	2021-10-13 16:02:59	2021-10-10	مركز صحي شامل	مركز صحي الباعج الشامل	23	أردنية		غير ذلك		أكثر من سنة	تطعيم طفلي تنظيم الأسرة الرعاية قبل الولادة الرعاية بعد الولادة-النفاس غير ذلك	1	1	1	1	1		نعم	لا أوافق	محايد	لا أوافق	أوافق	أوافق	أوافق	محايد		محايد	لا أوافق	أوافق	محايد			222820889	79e735db-b258-4893-a8ef-316f1e966946	2021-10-13 13:03:09			submitted_via_web			756
2021-10-13 16:03:00	2021-10-13 16:03:39	2021-10-10	مركز صحي شامل	مركز صحي الباعج الشامل		أردنية		غير ذلك		أول زيارة								لا															222821028	3502b530-55c6-4325-a368-6344a78885dc	2021-10-13 13:03:49			submitted_via_web			757
2021-10-13 16:03:49	2021-10-13 16:04:22	2021-10-10	مركز صحي شامل	مركز صحي الباعج الشامل	24	سورية		غير ذلك		أول زيارة								لا															222821163	6f2ccc75-4b23-46fc-ac06-042eeb86ed55	2021-10-13 13:04:31			submitted_via_web			759
2021-10-13 10:20:25	2021-10-13 10:21:34	2021-10-13	مركز صحي شامل	مركز صحي رحاب الشامل	30	أردنية		بكالوريوس		أكثر من سنة	تطعيم طفلي تنظيم الأسرة	1	1	0	0	0		نعم	أوافق	أوافق بشدة	أوافق	لا أوافق	أوافق	أوافق	لا أوافق		أوافق	أوافق	أوافق	لا أوافق			223009854	9b4aeb8b-7097-4b66-9bef-26003dab364a	2021-10-14 06:20:56			submitted_via_web			761
2021-10-16 10:27:11	2021-10-16 10:29:06	2021-10-14	مركز صحي شامل	مركز صحي منشية بني حسن الاولي	32	أردنية		غير ذلك	ثانوي	أكثر من سنة	تطعيم طفلي	1	0	0	0	0		نعم	أوافق	أوافق	أوافق	أوافق	أوافق	أوافق	لا أوافق		أوافق	أوافق	أوافق	محايد			223558382	6e0a1fdb-f225-4a8d-8e45-510314205105	2021-10-16 07:29:17			submitted_via_web			762
2021-10-16 10:29:06	2021-10-16 10:29:53	2021-10-16	مركز صحي شامل	مركز صحي منشية بني حسن الاولي		أردنية		غير ذلك	ثانوي	من ثلاث - ستة اشهر	تطعيم طفلي	1	0	0	0	0		لا															223558564	e77dc90f-c6c6-4321-9e9c-7ffff4876c8e	2021-10-16 07:30:04			submitted_via_web			763
2021-10-16 10:29:53	2021-10-16 10:31:11	2021-10-16	مركز صحي شامل	مركز صحي منشية بني حسن الاولي	34			غير ذلك	ثانوي	أكثر من سنة	تطعيم طفلي	1	0	0	0	0		نعم	أوافق	أوافق	محايد	محايد	محايد	أوافق	محايد		أوافق	محايد		محايد			223558766	fec167a0-f63b-4281-a190-a963199809fa	2021-10-16 07:31:23			submitted_via_web			764
2021-10-16 10:31:11	2021-10-16 10:32:32	2021-10-16	مركز صحي شامل	مركز صحي منشية بني حسن الاولي	27	أردنية		غير ذلك	ثانوي	أكثر من سنة	تطعيم طفلي	1	0	0	0	0		نعم	أوافق	محايد	محايد	محايد	أوافق	عاجز عن الإجابة	عاجز عن الإجابة		محايد	محايد	أوافق	محايد			223558916	d9729f95-949b-4666-8663-2a2ae6d37473	2021-10-16 07:32:43			submitted_via_web			765
2021-10-16 10:32:32	2021-10-16 10:33:19	2021-10-16	مركز صحي شامل	مركز صحي منشية بني حسن الاولي	32	أردنية		غير ذلك	اساسي	من ثلاث - ستة اشهر	تطعيم طفلي تنظيم الأسرة	1	1	0	0	0		لا															223558983	b90e8162-6fc1-4b1a-9d09-45bfe313b880	2021-10-16 07:33:29			submitted_via_web			766
2021-10-16 10:33:19	2021-10-16 10:34:30	2021-10-16	مركز صحي شامل	مركز صحي منشية بني حسن الاولي	39	أردنية				من ستة اشهر - سنة	تنظيم الأسرة	0	1	0	0	0		نعم	أوافق	أوافق	أوافق	أوافق	أوافق	أوافق	محايد		أوافق	أوافق	أوافق	محايد			223559156	27a9ddec-2a9c-443f-ae51-8482c41af6db	2021-10-16 07:34:40			submitted_via_web			767
2021-10-16 10:34:30	2021-10-16 10:36:00	2021-10-16	مركز صحي شامل	مركز صحي منشية بني حسن الاولي	19	غير ذلك		غير ذلك	اساسي	من ستة اشهر - سنة	تطعيم طفلي تنظيم الأسرة	1	1	0	0	0		نعم	محايد	أوافق	أوافق	أوافق	محايد	محايد	محايد		محايد	عاجز عن الإجابة	عاجز عن الإجابة	أوافق			223559336	97044a11-7661-4a05-ad54-6a564e06a931	2021-10-16 07:36:12			submitted_via_web			768
2021-10-13 10:21:34	2021-10-14 09:29:54	2021-10-14	مركز صحي شامل	مركز صحي رحاب الشامل	21	أردنية		غير ذلك	توجيهي	من ثلاث - ستة اشهر	الرعاية قبل الولادة	0	0	1	0	0		نعم	أوافق	أوافق بشدة	أوافق	محايد	أوافق	أوافق	لا أوافق		أوافق	محايد	أوافق	محايد			223753349	a775ffc6-76e2-4762-88b1-9ac7da887768	2021-10-17 06:15:58			submitted_via_web			769
2021-10-17 09:32:40	2021-10-17 09:33:04	2021-10-17	مركز صحي شامل	مركز صحي منشية بني حسن الاولي	30	أردنية		بكالوريوس		من ثلاث - ستة اشهر	تطعيم طفلي	1	0	0	0	0		لا															223755840	e588b614-e3aa-43f9-a5f0-8610ae279a4f	2021-10-17 06:33:07			submitted_via_web			770
2021-10-17 09:33:04	2021-10-17 09:34:29	2021-10-17	مركز صحي شامل	مركز صحي منشية بني حسن الاولي	24	أردنية		غير ذلك	ثانوي	أكثر من سنة	تطعيم طفلي الرعاية قبل الولادة	1	0	1	0	0		نعم	أوافق	أوافق	أوافق	أوافق	أوافق	أوافق	محايد		أوافق	أوافق	أوافق	محايد			223756025	73350449-ac5c-4719-a6d5-b301d6b8688b	2021-10-17 06:34:41			submitted_via_web			771
2021-10-17 09:34:29	2021-10-17 09:36:09	2021-10-17	مركز صحي شامل	مركز صحي منشية بني حسن الاولي	46	أردنية		غير ذلك	اساسي	أول زيارة	غير ذلك	0	0	0	0	1	تطعيم طفل وهي ليست الام	نعم	أوافق	عاجز عن الإجابة	محايد	أوافق	محايد	أوافق	محايد		أوافق	أوافق	أوافق	أوافق			223756343	a23d4864-8fac-418b-8c5c-70d33f14f21e	2021-10-17 06:36:21			submitted_via_web			772
2021-10-14 09:29:54	2021-10-17 09:19:17	2021-10-17	مركز صحي شامل	مركز صحي رحاب الشامل	27	أردنية		شهادة دبلوم		أكثر من سنة	تطعيم طفلي تنظيم الأسرة الرعاية قبل الولادة الرعاية بعد الولادة-النفاس	1	1	1	1	0		نعم	أوافق بشدة	أوافق بشدة	أوافق	لا أوافق	أوافق	أوافق	لا أوافق		أوافق	أوافق	أوافق	محايد			223760613	e0798d20-19dd-48b8-b5af-feb9565845be	2021-10-17 06:59:48			submitted_via_web			773
2021-10-17 10:12:31	2021-10-17 10:13:37	2021-10-17	مركز صحي شامل	مركز صحي منشية بني حسن الاولي	31	أردنية		شهادة دبلوم		من ستة اشهر - سنة	تطعيم طفلي	1	0	0	0	0		نعم	أوافق	أوافق	محايد	أوافق	أوافق	أوافق	محايد		أوافق	أوافق	أوافق	أوافق			223762510	21ecfcea-e294-4990-b210-5fd8ab9edd95	2021-10-17 07:13:51			submitted_via_web			775
2021-10-17 10:13:37	2021-10-17 10:14:40	2021-10-17	مركز صحي شامل	مركز صحي منشية بني حسن الاولي	52	أردنية		غير ذلك	اساسي	أكثر من سنة	تنظيم الأسرة	0	1	0	0	0		نعم	أوافق	أوافق	أوافق	أوافق	أوافق	أوافق	محايد		أوافق	أوافق	أوافق	أوافق			223762680	21db9e5e-6f5f-49b6-ae45-84823b8e8fb0	2021-10-17 07:14:52			submitted_via_web			776
2021-10-17 09:19:17	2021-10-17 10:01:25	2021-10-17	مركز صحي شامل	مركز صحي رحاب الشامل	22	أردنية		غير ذلك	الصف العاشر	أول زيارة	تنظيم الأسرة	0	1	0	0	0		نعم	أوافق	أوافق	أوافق	محايد	أوافق	أوافق	لا أوافق		أوافق	أوافق	أوافق	لا أوافق			223768418	a1011108-6f8f-4af9-a152-654d0e765f80	2021-10-17 07:49:54			submitted_via_web			778
2021-10-13 09:34:02	2021-10-17 11:49:36	2021-10-17	مركز صحي شامل	مركز صحي البادية الشمالية الشامل	25	سورية		غير ذلك	اساسي	أكثر من سنة	تطعيم طفلي تنظيم الأسرة	1	1	0	0	0		نعم	أوافق	أوافق	محايد	محايد	أوافق	أوافق	محايد		عاجز عن الإجابة	أوافق	أوافق	أوافق			223778756	4e840a9a-b68a-4e0e-b0e1-a8997cc136e7	2021-10-17 08:49:46			submitted_via_web			779
2021-10-17 11:49:36	2021-10-17 11:49:57	2021-10-17	مركز صحي شامل	مركز صحي البادية الشمالية الشامل	30	أردنية		بكالوريوس		من ستة اشهر - سنة	تطعيم طفلي تنظيم الأسرة	1	1	0	0	0		لا															223778944	4f776fb3-ce1b-4292-97f8-c212c34dfc8d	2021-10-17 08:50:08			submitted_via_web			780
2021-10-17 11:49:57	2021-10-17 11:50:32	2021-10-17	مركز صحي شامل	مركز صحي البادية الشمالية الشامل	35	أردنية		شهادة دبلوم		أكثر من سنة	تطعيم طفلي تنظيم الأسرة الرعاية بعد الولادة-النفاس	1	1	0	1	0		نعم	أوافق	أوافق		أوافق	أوافق	أوافق	محايد		أوافق	أوافق	أوافق	أوافق			223779192	a76c5f18-978c-4669-b8dc-5037ccbb9dcb	2021-10-17 08:50:43			submitted_via_web			781
2021-10-17 11:50:33	2021-10-17 11:51:21	2021-10-17	مركز صحي شامل	مركز صحي البادية الشمالية الشامل	32	أردنية		غير ذلك	ثانوية عامة	أكثر من سنة	تطعيم طفلي تنظيم الأسرة	1	1	0	0	0		نعم	أوافق	أوافق	أوافق	أوافق	أوافق	أوافق	أوافق		أوافق	أوافق	أوافق	أوافق			223779575	42b59a70-bbf2-4c07-b2f3-862c838f78e1	2021-10-17 08:51:32			submitted_via_web			782
2021-10-17 11:51:22	2021-10-17 11:54:12	2021-10-17	مركز صحي شامل	مركز صحي البادية الشمالية الشامل		أردنية		بكالوريوس		أول زيارة	تنظيم الأسرة	0	1	0	0	0		لا															223780468	98c619fb-9154-42e3-b66d-66d67bce8c88	2021-10-17 08:54:23			submitted_via_web			783
2021-10-10 17:48:20	2021-10-17 11:54:20		مركز صحي شامل	مركز صحي المفرق الشامل	34	أردنية		شهادة دبلوم		من ستة اشهر - سنة	تنظيم الأسرة	0	1	0	0	0		نعم	أوافق	أوافق	أوافق بشدة	أوافق بشدة	لا أوافق	أوافق	أوافق		محايد	لا أوافق	لا أوافق	محايد			223780490	2060f67c-c91c-4bad-b47a-e750a77f7be8	2021-10-17 08:54:28			submitted_via_web			784
2021-10-17 11:54:20	2021-10-17 11:54:57	2021-10-17	مركز صحي شامل	مركز صحي المفرق الشامل		أردنية		ماجستير		أول زيارة	تطعيم طفلي	1	0	0	0	0		لا															223780734	e53ef824-0ed4-4c8c-88c9-c616c607ee51	2021-10-17 08:55:04			submitted_via_web			785
2021-10-17 11:54:57	2021-10-17 11:55:09		مركز صحي شامل	مركز صحي المفرق الشامل		أردنية		بكالوريوس		أول زيارة	تنظيم الأسرة	0	1	0	0	0		لا															223780801	c59b9303-a73c-408e-aa31-679bb75d4f5d	2021-10-17 08:55:18			submitted_via_web			786
2021-10-17 11:55:09	2021-10-17 11:55:24		مركز صحي شامل	مركز صحي المفرق الشامل		سورية		غير ذلك		من ستة اشهر - سنة	تنظيم الأسرة	0	1	0	0	0		لا															223780839	24f87aeb-3f20-46bd-8ee9-b1f29ae15e37	2021-10-17 08:55:32			submitted_via_web			787
2021-10-17 11:55:24	2021-10-17 11:55:44		مركز صحي شامل	مركز صحي المفرق الشامل		سورية		غير ذلك		من ستة اشهر - سنة	تطعيم طفلي تنظيم الأسرة	1	1	0	0	0		لا															223780878	76a840d0-d8b6-4444-8460-3fd06cd80d43	2021-10-17 08:55:51			submitted_via_web			788
2021-10-17 11:54:12	2021-10-17 11:55:46	2021-10-17	مركز صحي شامل	مركز صحي البادية الشمالية الشامل	28	أردنية		غير ذلك	اعدادي	من ستة اشهر - سنة	تطعيم طفلي تنظيم الأسرة	1	1	0	0	0		نعم	أوافق	أوافق	أوافق	أوافق	أوافق	أوافق	أوافق		أوافق	أوافق	أوافق	أوافق			223780891	425c7af3-c036-483a-a38b-4655ddb871cc	2021-10-17 08:55:57			submitted_via_web			789
2021-10-17 11:55:44	2021-10-17 11:56:13		مركز صحي شامل	مركز صحي المفرق الشامل		أردنية		شهادة دبلوم		أول زيارة	تطعيم طفلي	1	0	0	0	0		نعم	أوافق	أوافق	أوافق	أوافق	أوافق	أوافق	محايد		أوافق	محايد	أوافق بشدة	لا أوافق			223780942	1e5aa0a3-6e76-4913-b0a0-fc3841d249d3	2021-10-17 08:56:20			submitted_via_web			790
2021-10-17 11:55:46	2021-10-17 11:56:14	2021-10-17	مركز صحي شامل	مركز صحي البادية الشمالية الشامل	33	أردنية		بكالوريوس		أول زيارة	تطعيم طفلي تنظيم الأسرة الرعاية قبل الولادة الرعاية بعد الولادة-النفاس	1	1	1	1	0		لا															223780952	0aaf5cb5-c9cb-4f19-ae1a-72719f270098	2021-10-17 08:56:25			submitted_via_web			791
2021-10-17 11:56:13	2021-10-17 11:56:40		مركز صحي شامل	مركز صحي المفرق الشامل		أردنية		شهادة دبلوم		من ستة اشهر - سنة	تطعيم طفلي	1	0	0	0	0		نعم	أوافق	محايد	محايد	أوافق	لا أوافق بشدة	لا أوافق بشدة	لا أوافق		لا أوافق	عاجز عن الإجابة	محايد				223781013	3fdb5636-aa17-4ed5-a787-cae87a9c1f44	2021-10-17 08:56:48			submitted_via_web			792
2021-10-17 11:56:14	2021-10-17 11:56:44	2021-10-17	مركز صحي شامل	مركز صحي البادية الشمالية الشامل	25	أردنية		شهادة دبلوم		أكثر من سنة	تطعيم طفلي تنظيم الأسرة الرعاية قبل الولادة الرعاية بعد الولادة-النفاس	1	1	1	1	0		لا															223781026	efb0de34-7a65-46cf-beee-8d0308ff42a2	2021-10-17 08:56:55			submitted_via_web			793
2021-10-17 11:56:41	2021-10-17 11:56:56		مركز صحي شامل	مركز صحي المفرق الشامل		أردنية		غير ذلك		أكثر من سنة	تطعيم طفلي	1	0	0	0	0		لا															223781048	46b4245b-3b2c-477b-ba55-7219b3f0072f	2021-10-17 08:57:03			submitted_via_web			794
2021-10-17 11:56:56	2021-10-17 11:57:12		مركز صحي شامل	مركز صحي المفرق الشامل		سورية		بكالوريوس		من ستة اشهر - سنة	تطعيم طفلي	1	0	0	0	0		لا															223781086	86936e3e-05d5-4234-abdf-2e3083555a48	2021-10-17 08:57:19			submitted_via_web			795
2021-10-17 11:56:44	2021-10-17 11:57:10	2021-10-17	مركز صحي شامل	مركز صحي البادية الشمالية الشامل	29	أردنية		غير ذلك	ثانوية عامة	أول زيارة	تنظيم الأسرة	0	1	0	0	0		لا															223781093	5cf0c9b4-0eb2-420e-b7e8-f3e35bb52d30	2021-10-17 08:57:21			submitted_via_web			796
2021-10-17 11:57:12	2021-10-17 11:57:51		مركز صحي شامل	مركز صحي المفرق الشامل		أردنية		بكالوريوس		أول زيارة	الرعاية قبل الولادة	0	0	1	0	0		نعم	أوافق	أوافق	أوافق بشدة	أوافق	أوافق	محايد	أوافق		محايد	أوافق	محايد	أوافق			223781330	de23270f-f83c-44fa-aedf-7c3c4a948e92	2021-10-17 08:57:58			submitted_via_web			797
2021-10-17 11:57:10	2021-10-17 11:57:51	2021-10-17	مركز صحي شامل	مركز صحي البادية الشمالية الشامل	31	أردنية		بكالوريوس		أكثر من سنة	تطعيم طفلي تنظيم الأسرة الرعاية قبل الولادة الرعاية بعد الولادة-النفاس	1	1	1	1	0		لا															223781367	3a95b303-581c-4d94-80e7-054fd783e96f	2021-10-17 08:58:02			submitted_via_web			798
2021-10-17 11:57:51	2021-10-17 12:01:46	2021-10-17	مركز صحي شامل	مركز صحي البادية الشمالية الشامل	22	أردنية		غير ذلك	ثانوية عامة	أول زيارة	تنظيم الأسرة	0	1	0	0	0		لا															223782742	f56ba1fe-ca30-4251-ab55-4d872dc5315f	2021-10-17 09:01:57			submitted_via_web			799
2021-10-17 12:01:46	2021-10-17 12:02:33	2021-10-17	مركز صحي شامل	مركز صحي البادية الشمالية الشامل	29	أردنية		شهادة دبلوم		أكثر من سنة	تطعيم طفلي تنظيم الأسرة الرعاية قبل الولادة الرعاية بعد الولادة-النفاس	1	1	1	1	0		نعم	أوافق	أوافق	أوافق	أوافق	أوافق	أوافق	محايد		عاجز عن الإجابة	أوافق	أوافق	أوافق			223782923	8d513ff7-5ebe-499c-9636-94f1b3cef287	2021-10-17 09:02:43			submitted_via_web			800
2021-10-17 12:02:33	2021-10-17 12:03:06	2021-10-17	مركز صحي شامل	مركز صحي البادية الشمالية الشامل	27	سورية		غير ذلك	اساسي	أكثر من سنة	تطعيم طفلي الرعاية قبل الولادة الرعاية بعد الولادة-النفاس	1	0	1	1	0		لا															223783044	8f711494-c9ee-4a9b-a688-b977b619966a	2021-10-17 09:03:17			submitted_via_web			801
2021-10-17 12:03:06	2021-10-17 12:03:32	2021-10-17	مركز صحي شامل	مركز صحي البادية الشمالية الشامل	37	أردنية		شهادة دبلوم		أكثر من سنة	تطعيم طفلي تنظيم الأسرة الرعاية بعد الولادة-النفاس	1	1	0	1	0		لا															223783106	26757a16-ab2b-4ab4-baff-55be6a26c33b	2021-10-17 09:03:43			submitted_via_web			802
2021-10-17 12:03:32	2021-10-17 12:03:52	2021-10-17	مركز صحي شامل	مركز صحي البادية الشمالية الشامل	22	أردنية		بكالوريوس		أول زيارة	تنظيم الأسرة	0	1	0	0	0		لا															223783211	d58dca5e-db91-48f4-b231-934aa6c524f4	2021-10-17 09:04:03			submitted_via_web			803
2021-10-17 12:03:52	2021-10-17 12:04:35	2021-10-17	مركز صحي شامل	مركز صحي البادية الشمالية الشامل	30	غير ذلك	يمنية	بكالوريوس		من ستة اشهر - سنة	تطعيم طفلي	1	0	0	0	0		لا															223783400	f8df41df-7a7a-49a2-b472-a8254b09ecdc	2021-10-17 09:04:46			submitted_via_web			804
2021-10-17 12:04:35	2021-10-17 12:05:08	2021-10-17	مركز صحي شامل	مركز صحي البادية الشمالية الشامل	40	أردنية		شهادة دبلوم		أكثر من سنة	تطعيم طفلي تنظيم الأسرة	1	1	0	0	0		لا															223783514	be9c8732-2cee-4d08-b81a-6424fde76b7d	2021-10-17 09:05:19			submitted_via_web			805
2021-10-17 12:05:08	2021-10-17 12:05:52		مركز صحي شامل	مركز صحي البادية الشمالية الشامل	36	أردنية		غير ذلك	ثانوية عامة	أكثر من سنة	تطعيم طفلي تنظيم الأسرة	1	1	0	0	0		لا															223783652	3ace9f1c-e2bc-4bc4-90b3-b763c21ba0b5	2021-10-17 09:06:03			submitted_via_web			806
2021-10-17 12:03:56	2021-10-17 12:05:56	2021-10-17	مركز صحي اولي	مركز صحي حي الحسين الاولي	34	أردنية		غير ذلك	اميه	أكثر من سنة	تطعيم طفلي	1	0	0	0	0		نعم	أوافق	أوافق	محايد	محايد	أوافق	أوافق بشدة	لا أوافق		أوافق	أوافق	أوافق بشدة	محايد			223783667	5c8c26ea-6054-4002-8bff-7a53bcaa68c9	2021-10-17 09:06:07			submitted_via_web			807
2021-10-17 12:04:05	2021-10-17 12:05:03		مركز صحي شامل	مركز صحي الخالدية الشامل	25	سورية		غير ذلك	ابتدائي	أول زيارة	تنظيم الأسرة	0	1	0	0	0		لا															223783945	de7e9a57-7d69-42e3-867a-385c9a1d11d0	2021-10-17 09:06:58			submitted_via_web			808
2021-10-17 12:05:56	2021-10-17 12:07:45	2021-10-17	مركز صحي اولي	مركز صحي حي الحسين الاولي	28	أردنية		بكالوريوس		من ثلاث - ستة اشهر	تطعيم طفلي	1	0	0	0	0		نعم	أوافق	أوافق بشدة	أوافق	محايد	أوافق بشدة	أوافق بشدة	محايد		أوافق	أوافق	أوافق بشدة	أوافق بشدة			223784235	97726cd8-55d1-43f2-90c6-fcfd636ddc2e	2021-10-17 09:07:56			submitted_via_web			809
2021-10-17 10:14:48	2021-10-17 12:10:43	2021-10-17	مركز صحي شامل	مركز صحي منشية بني حسن الاولي	33	سورية		غير ذلك	اساسي	من ستة اشهر - سنة	تطعيم طفلي	1	0	0	0	0		لا															223784998	14bbb049-be4c-4de9-8029-bc14c332d754	2021-10-17 09:10:55			submitted_via_web			810
2021-10-17 12:07:45	2021-10-17 12:11:49	2021-10-17	مركز صحي اولي	مركز صحي حي الحسين الاولي	25	سورية		غير ذلك	اساسي	أكثر من سنة	تطعيم طفلي	1	0	0	0	0		نعم	أوافق بشدة	أوافق بشدة	أوافق	أوافق	أوافق	أوافق بشدة	محايد		أوافق	أوافق	أوافق بشدة	أوافق			223785426	75f568d0-f9a2-47b8-989b-c4c8b9f6281e	2021-10-17 09:12:01			submitted_via_web			811
2021-10-17 12:11:49	2021-10-17 12:13:40	2021-10-17	مركز صحي اولي	مركز صحي حي الحسين الاولي	26	أردنية		غير ذلك	اساسي	أكثر من سنة	تطعيم طفلي تنظيم الأسرة الرعاية قبل الولادة	1	1	1	0	0		نعم	أوافق بشدة	أوافق بشدة	أوافق	أوافق	أوافق بشدة		لا أوافق		أوافق	أوافق بشدة	أوافق بشدة	أوافق بشدة			223785947	e973aff7-3672-44a8-84e7-64d4c9280c8c	2021-10-17 09:13:51			submitted_via_web			812
2021-10-17 12:13:40	2021-10-17 12:15:39	2021-10-17	مركز صحي اولي	مركز صحي حي الحسين الاولي	23	أردنية		غير ذلك	ثانويه عامه	من ثلاث - ستة اشهر	تطعيم طفلي	1	0	0	0	0		نعم	أوافق	أوافق بشدة	أوافق	أوافق بشدة	أوافق بشدة	أوافق بشدة	لا أوافق		محايد	أوافق بشدة	أوافق بشدة	أوافق بشدة			223786439	7f41adac-8b83-4d06-a736-c101aa71a15b	2021-10-17 09:15:50			submitted_via_web			813
2021-10-10 18:18:48	2021-10-17 12:17:14	2021-10-17	مركز صحي اولي	مركز صحي ايدون بني حسن الاولي	28	أردنية		شهادة دبلوم		من ثلاث - ستة اشهر	تطعيم طفلي تنظيم الأسرة	1	1	0	0	0		نعم	محايد	أوافق	لا أوافق	أوافق	أوافق	أوافق	لا أوافق		أوافق	محايد	أوافق	أوافق			223786807	5011df33-e9f4-4d3f-ba9e-0ef3659d3638	2021-10-17 09:17:26			submitted_via_web			815
2021-10-17 12:15:54	2021-10-17 12:17:34	2021-10-17	مركز صحي اولي	مركز صحي حي الحسين الاولي	36	أردنية		بكالوريوس		أكثر من سنة	تطعيم طفلي تنظيم الأسرة الرعاية قبل الولادة الرعاية بعد الولادة-النفاس	1	1	1	1	0		نعم	أوافق بشدة	أوافق بشدة	أوافق بشدة	أوافق	أوافق بشدة	أوافق بشدة	محايد		محايد	أوافق	أوافق بشدة	أوافق بشدة			223786876	19933e77-6d86-449f-8144-dd0bf9feaae4	2021-10-17 09:17:44			submitted_via_web			816
2021-10-17 12:17:34	2021-10-17 12:18:27	2021-10-17	مركز صحي اولي	مركز صحي حي الحسين الاولي	25	سورية		غير ذلك	اساسي	من ستة اشهر - سنة	تطعيم طفلي	1	0	0	0	0		لا															223787075	afc7ff07-9c04-4760-804e-1f411a322fb5	2021-10-17 09:18:38			submitted_via_web			817
2021-10-17 12:21:21	2021-10-17 12:23:31			مركز صحي بلعما الشامل	44	أردنية		غير ذلك		من ستة اشهر - سنة	تنظيم الأسرة	0	1	0	0	0		نعم	أوافق	أوافق بشدة	أوافق	أوافق بشدة	أوافق بشدة	أوافق	محايد		أوافق	لا أوافق	أوافق بشدة	أوافق			223788809	bb6a431f-4841-43d5-a059-f4a33c71499d	2021-10-17 09:23:41			submitted_via_web			818
2021-10-17 12:18:27	2021-10-17 12:27:20	2021-10-17	مركز صحي اولي	مركز صحي حي الحسين الاولي	29	سورية		غير ذلك	اساسي	أكثر من سنة	تطعيم طفلي تنظيم الأسرة	1	1	0	0	0		نعم	أوافق	أوافق بشدة	أوافق	أوافق	أوافق بشدة	أوافق بشدة	محايد		أوافق	أوافق بشدة	أوافق بشدة	أوافق			223789781	d206b191-2c45-4dbc-bcdd-71e00265e13b	2021-10-17 09:27:32			submitted_via_web			820
2021-10-17 12:27:20	2021-10-17 12:29:52	2021-10-17	مركز صحي اولي	مركز صحي حي الحسين الاولي	28	سورية		غير ذلك	اساسي	أكثر من سنة	تطعيم طفلي	1	0	0	0	0		نعم	أوافق	أوافق بشدة	محايد	محايد	أوافق	أوافق بشدة	لا أوافق		عاجز عن الإجابة	أوافق	أوافق بشدة	محايد			223790562	0673409a-1941-416d-aff4-282ec2a3382d	2021-10-17 09:30:04			submitted_via_web			821
2021-10-17 12:29:53	2021-10-17 12:31:44	2021-10-17	مركز صحي اولي	مركز صحي حي الحسين الاولي	24	أردنية		غير ذلك	ثانويه عامه	من ستة اشهر - سنة	تطعيم طفلي	1	0	0	0	0		نعم	أوافق	أوافق	أوافق	محايد	أوافق بشدة	أوافق بشدة	لا أوافق		محايد	أوافق بشدة	أوافق بشدة	أوافق			223791060	354eb440-64cf-4a12-9012-dee20996a107	2021-10-17 09:31:55			submitted_via_web			822
2021-10-17 12:31:44	2021-10-17 12:33:07	2021-10-17	مركز صحي اولي	مركز صحي حي الحسين الاولي	41	أردنية		غير ذلك	ثانويه عامه	أكثر من سنة	تطعيم طفلي تنظيم الأسرة الرعاية قبل الولادة الرعاية بعد الولادة-النفاس	1	1	1	1	0		نعم	أوافق بشدة	أوافق بشدة	محايد	أوافق	أوافق بشدة	أوافق بشدة	محايد		محايد	أوافق بشدة	أوافق	أوافق			223791306	e23547ff-a3ec-4890-b466-3869335d39e0	2021-10-17 09:33:18			submitted_via_web			823
2021-10-17 12:23:39	2021-10-17 12:25:41			مركز صحي بلعما الشامل	17	أردنية		غير ذلك		أول زيارة	تطعيم طفلي	1	0	0	0	0		نعم	لا أوافق	أوافق	محايد	أوافق بشدة	أوافق بشدة	أوافق بشدة	محايد		أوافق بشدة	محايد	أوافق بشدة	أوافق			223791679	ea0b30aa-aca9-437a-ae1a-325f0a4869b5	2021-10-17 09:34:53			submitted_via_web			824
2021-10-17 12:33:07	2021-10-17 12:36:47	2021-10-17	مركز صحي اولي	مركز صحي حي الحسين الاولي	30	أردنية		شهادة دبلوم		أكثر من سنة	تطعيم طفلي تنظيم الأسرة الرعاية قبل الولادة	1	1	1	0	0		نعم	أوافق بشدة	أوافق بشدة	أوافق بشدة	أوافق	أوافق بشدة	أوافق	محايد		أوافق	أوافق بشدة	أوافق بشدة	أوافق بشدة			223792373	429fd352-75a8-45ae-9823-0e2e45828a82	2021-10-17 09:36:58			submitted_via_web			825
2021-10-17 12:36:47	2021-10-17 12:37:49	2021-10-17	مركز صحي اولي	مركز صحي حي الحسين الاولي	27	سورية		غير ذلك	ثانويه	من ستة اشهر - سنة	تطعيم طفلي	1	0	0	0	0		لا															223792618	870b4546-5219-4f38-99b1-f800f089e93d	2021-10-17 09:38:00			submitted_via_web			826
2021-10-17 10:01:26	2021-10-17 10:52:14	2021-10-17	مركز صحي شامل	مركز صحي رحاب الشامل	32	أردنية		غير ذلك	توجيهي	أكثر من سنة	تطعيم طفلي تنظيم الأسرة الرعاية قبل الولادة الرعاية بعد الولادة-النفاس	1	1	1	1	0		نعم	أوافق	أوافق	أوافق	لا أوافق	أوافق	أوافق	لا أوافق		أوافق	أوافق	أوافق	محايد			223792956	046abd77-cb2b-48e4-ae6d-0f7a4f303fa2	2021-10-17 09:39:18			submitted_via_web			827
2021-10-17 10:52:14	2021-10-17 12:41:25	2021-10-17	مركز صحي شامل	مركز صحي الحي الجنوبي الاولي	23	أردنية		غير ذلك	توجيهي	من ستة اشهر - سنة	تنظيم الأسرة	0	1	0	0	0		نعم	أوافق	أوافق	أوافق	محايد	أوافق	أوافق	لا أوافق		أوافق	أوافق	أوافق	محايد			223793516	ae09ec22-51b6-4b48-b713-bd148be8ec25	2021-10-17 09:41:35			submitted_via_web			828
2021-10-17 12:25:41	2021-10-17 12:44:51		مركز صحي شامل	مركز صحي بلعما الشامل	22	أردنية		شهادة دبلوم		من ثلاث - ستة اشهر	تطعيم طفلي	1	0	0	0	0		نعم	أوافق	أوافق	أوافق	أوافق	أوافق	أوافق	أوافق		أوافق	أوافق	أوافق	أوافق			223794299	45dfb136-2d50-4c93-864a-cf4dcf157829	2021-10-17 09:45:02			submitted_via_web			829
2021-10-17 12:50:03	2021-10-17 12:51:35		مركز صحي شامل	مركز صحي بلعما الشامل	25	أردنية		شهادة دبلوم		من ثلاث - ستة اشهر	تنظيم الأسرة	0	1	0	0	0		نعم	أوافق	أوافق	أوافق	أوافق	أوافق	أوافق	أوافق		أوافق	أوافق	أوافق	أوافق			223796281	f7b7fc30-a503-4e47-8415-aac69e69ecb9	2021-10-17 09:51:46			submitted_via_web			830
2021-10-17 12:41:25	2021-10-17 13:14:43	2021-10-17	مركز صحي شامل	مركز صحي رحاب الشامل	38	أردنية		غير ذلك	توجيهي	أكثر من سنة	تطعيم طفلي تنظيم الأسرة الرعاية قبل الولادة الرعاية بعد الولادة-النفاس	1	1	1	1	0		نعم	أوافق	أوافق	أوافق	لا أوافق	أوافق	أوافق	لا أوافق		أوافق	أوافق	أوافق	محايد			223803757	c5cfa447-7be1-4a7d-a29b-f1ee901c5262	2021-10-17 10:14:55			submitted_via_web			831
2021-10-17 16:49:05	2021-10-17 16:50:45	2021-10-17	مركز صحي شامل	مركز صحي سما السرحان الشامل	39	أردنية		شهادة دبلوم		أكثر من سنة	تنظيم الأسرة الرعاية بعد الولادة-النفاس	0	1	0	1	0		لا															223860171	e1f98543-a832-4ef9-a88f-c04e932d4cef	2021-10-17 13:50:55			submitted_via_web			832
2021-10-17 16:50:45	2021-10-17 16:51:30	2021-10-17	مركز صحي شامل	مركز صحي سما السرحان الشامل	30	أردنية		بكالوريوس		من ستة اشهر - سنة	تنظيم الأسرة	0	1	0	0	0		لا															223860389	394d5f0a-b859-42ee-b286-e807c576447d	2021-10-17 13:51:41			submitted_via_web			833
2021-10-17 16:51:39	2021-10-17 16:52:10	2021-10-17	مركز صحي شامل	مركز صحي سما السرحان الشامل	21	سورية		غير ذلك		من ستة اشهر - سنة	تطعيم طفلي	1	0	0	0	0		لا															223860774	37db2570-bc99-4832-bcf8-f6a67d6e94ae	2021-10-17 13:53:38			submitted_via_web			835
2021-10-17 16:52:10	2021-10-17 16:52:50	2021-10-17	مركز صحي شامل	مركز صحي سما السرحان الشامل	23	سورية		غير ذلك		من ستة اشهر - سنة	تطعيم طفلي	1	0	0	0	0		لا															223860776	722fe1a8-6107-4d43-853b-2cce944747a5	2021-10-17 13:53:38			submitted_via_web			836
2021-10-17 16:52:54	2021-10-17 16:53:52	2021-10-17	مركز صحي شامل	مركز صحي سما السرحان الشامل		أردنية		بكالوريوس		أكثر من سنة	تطعيم طفلي	1	0	0	0	0		لا															223860818	86c611fe-b421-42ac-810e-a2996ec96171	2021-10-17 13:54:02			submitted_via_web			838
2021-10-17 16:53:52	2021-10-17 16:54:29	2021-10-17	مركز صحي شامل	مركز صحي سما السرحان الشامل	43	أردنية		شهادة دبلوم		أكثر من سنة	تنظيم الأسرة	0	1	0	0	0		لا															223860922	775b7f44-3e98-4abc-a26f-8460a7d32d8c	2021-10-17 13:54:40			submitted_via_web			839
2021-10-17 16:54:34	2021-10-17 16:55:24	2021-10-17	مركز صحي شامل	مركز صحي سما السرحان الشامل	33	أردنية		شهادة دبلوم		أكثر من سنة	الرعاية قبل الولادة الرعاية بعد الولادة-النفاس	0	0	1	1	0		لا															223861059	e5816da3-20b9-431a-83f2-904852d8ab56	2021-10-17 13:55:34			submitted_via_web			841
2021-10-17 16:55:24	2021-10-17 16:56:34	2021-10-17	مركز صحي شامل	مركز صحي سما السرحان الشامل	23	سورية		غير ذلك		أكثر من سنة	تطعيم طفلي	1	0	0	0	0		لا															223861253	99997f00-6406-416b-b494-1504f126efb6	2021-10-17 13:56:44			submitted_via_web			842
2021-10-17 16:56:34	2021-10-17 16:57:09	2021-10-17	مركز صحي شامل	مركز صحي سما السرحان الشامل	28	أردنية		شهادة دبلوم		أكثر من سنة	تطعيم طفلي	1	0	0	0	0		لا															223861352	c8e0db0b-a299-41be-9d78-8c3fa418effd	2021-10-17 13:57:20			submitted_via_web			843
2021-10-17 16:57:09	2021-10-17 16:57:52	2021-10-17	مركز صحي شامل	مركز صحي سما السرحان الشامل		سورية		غير ذلك		من ستة اشهر - سنة	تنظيم الأسرة	0	1	0	0	0		لا															223861474	bbbfd239-9c81-4b1c-a247-c07bf45d6cee	2021-10-17 13:58:02			submitted_via_web			844
2021-10-17 16:57:52	2021-10-17 16:58:34	2021-10-17	مركز صحي شامل	مركز صحي سما السرحان الشامل	29	أردنية		غير ذلك		أكثر من سنة	تطعيم طفلي	1	0	0	0	0		لا															223861603	1f00afe5-1c1d-44ba-85a7-c3faf56a8dc4	2021-10-17 13:58:45			submitted_via_web			845
2021-10-17 17:18:42	2021-10-17 17:21:05	2021-10-17	مركز صحي شامل	مركز صحي بلعما الشامل	36	أردنية		شهادة دبلوم		أكثر من سنة	تطعيم طفلي	1	0	0	0	0		نعم	لا أوافق	لا أوافق	لا أوافق	لا أوافق	لا أوافق	لا أوافق	لا أوافق		لا أوافق	لا أوافق	لا أوافق	لا أوافق			223866128	f63932ee-cebf-42ef-bac3-b98473e440cc	2021-10-17 14:21:19			submitted_via_web			848
2021-10-17 17:21:05	2021-10-17 17:22:14	2021-10-17	مركز صحي شامل	مركز صحي بلعما الشامل	16	سورية		غير ذلك	ابتداءي	أول زيارة	الرعاية قبل الولادة	0	0	1	0	0		لا															223866395	d4446c97-2c1c-462f-99b1-848388b1ff6f	2021-10-17 14:22:27			submitted_via_web			849
2021-10-17 17:22:20	2021-10-17 17:23:38	2021-10-17	مركز صحي شامل	مركز صحي بلعما الشامل	19	سورية		غير ذلك	ثانوي	أول زيارة	الرعاية قبل الولادة	0	0	1	0	0		لا															223866691	affd3c46-08ad-49b3-8a83-b475eae1b67d	2021-10-17 14:23:50			submitted_via_web			851
2021-10-17 17:24:11	2021-10-17 17:26:44	2021-10-17	مركز صحي شامل	مركز صحي بلعما الشامل	41	أردنية		بكالوريوس		من ستة اشهر - سنة	الرعاية بعد الولادة-النفاس	0	0	0	1	0		نعم	أوافق	محايد	لا أوافق	أوافق	أوافق	لا أوافق	أوافق بشدة		عاجز عن الإجابة	عاجز عن الإجابة	عاجز عن الإجابة	عاجز عن الإجابة			223867202	ef9ebf55-e75d-449a-9241-07f122c02853	2021-10-17 14:26:57			submitted_via_web			853
2021-10-17 17:26:49	2021-10-17 17:29:19	2021-10-17	مركز صحي اولي	مركز صحي بلعما الشامل	58	أردنية		شهادة دبلوم		أكثر من سنة	الرعاية بعد الولادة-النفاس	0	0	0	1	0		نعم	أوافق	لا أوافق	لا أوافق	لا أوافق	أوافق	لا أوافق	لا أوافق		لا أوافق	لا أوافق	لا أوافق	لا أوافق	ااغاء النظام لانو معسر وغير ميسر		223867730	f006dee4-36f2-4523-8a2d-be46cc35261f	2021-10-17 14:29:32			submitted_via_web			855
2021-10-17 17:29:23	2021-10-17 17:31:00	2021-10-16	مركز صحي شامل	مركز صحي بلعما الشامل	33	أردنية		بكالوريوس		أول زيارة	تطعيم طفلي	1	0	0	0	0		نعم	أوافق	أوافق	أوافق	أوافق	أوافق	أوافق	أوافق		أوافق	أوافق	أوافق	أوافق			223868134	dcbf98d4-7734-4067-af24-f98a62e0a6dc	2021-10-17 14:31:13			submitted_via_web			857
2021-10-17 17:31:06	2021-10-17 17:33:58	2021-10-17	مركز صحي شامل	مركز صحي بلعما الشامل	2332	أردنية		بكالوريوس		أول زيارة	الرعاية قبل الولادة غير ذلك	0	0	1	0	1	حامل	نعم	أوافق	أوافق	أوافق بشدة	أوافق	أوافق	أوافق	أوافق		أوافق	أوافق	أوافق	أوافق بشدة			223868650	bd4d88b2-6e6b-4b4c-8d7e-a87898987c3d	2021-10-17 14:34:06			submitted_via_web			859
2021-10-17 17:34:02	2021-10-17 17:35:38	2021-10-16	مركز صحي شامل	مركز صحي بلعما الشامل	24	أردنية		بكالوريوس		أول زيارة	تطعيم طفلي	1	0	0	0	0		نعم	أوافق	أوافق	أوافق	أوافق	أوافق	أوافق	أوافق		أوافق	أوافق	أوافق	أوافق			223868914	ee6bf069-c298-4933-8c0b-3a1ab254901f	2021-10-17 14:35:51			submitted_via_web			861
2021-10-17 17:35:38	2021-10-17 17:37:18	2021-10-17	مركز صحي شامل	مركز صحي بلعما الشامل	253	أردنية		بكالوريوس		أكثر من سنة	تنظيم الأسرة	0	1	0	0	0		نعم	أوافق	أوافق	أوافق	أوافق	أوافق	أوافق	محايد		محايد	عاجز عن الإجابة	محايد	أوافق			223869307	7ee9bb00-bc4a-41f5-b215-1a6f1c3e9c3e	2021-10-17 14:37:31			submitted_via_web			862
2021-10-17 17:37:21	2021-10-17 17:38:52	2021-10-17	مركز صحي شامل	مركز صحي بلعما الشامل	33	أردنية		بكالوريوس		أول زيارة	تنظيم الأسرة	0	1	0	0	0		نعم	أوافق	أوافق	أوافق	أوافق	أوافق	أوافق	أوافق		أوافق	أوافق	أوافق	أوافق			223869653	15442c00-4d12-4e39-aa30-bac3ca1c7a11	2021-10-17 14:39:05			submitted_via_web			864
2021-10-17 12:37:49	2021-10-17 21:56:05	2021-10-17	مركز صحي اولي	مركز صحي حي الحسين الاولي	40	أردنية		غير ذلك	ثانويه عامه	أكثر من سنة	تطعيم طفلي تنظيم الأسرة الرعاية قبل الولادة الرعاية بعد الولادة-النفاس	1	1	1	1	0		نعم	أوافق	أوافق بشدة	أوافق	أوافق	أوافق بشدة	أوافق بشدة	محايد		أوافق	أوافق	أوافق بشدة	أوافق بشدة			223910192	5603653d-d561-4502-a4ec-a281846b6773	2021-10-17 18:56:17			submitted_via_web			866
2021-10-17 21:56:05	2021-10-17 21:58:06	2021-10-17	مركز صحي اولي	مركز صحي حي الحسين الاولي	36	أردنية		غير ذلك	اساسي	أكثر من سنة	تطعيم طفلي تنظيم الأسرة	1	1	0	0	0		نعم	أوافق	أوافق بشدة	أوافق بشدة	أوافق بشدة	أوافق بشدة	أوافق بشدة	لا أوافق		محايد	أوافق	أوافق بشدة	أوافق بشدة			223910598	b26cfc30-c846-4648-a3a7-fe27652eed19	2021-10-17 18:58:17			submitted_via_web			867
2021-10-17 21:58:06	2021-10-17 21:59:03	2021-10-17	مركز صحي اولي	مركز صحي حي الحسين الاولي	21	سورية		غير ذلك	ثانويه	من ستة اشهر - سنة	تطعيم طفلي	1	0	0	0	0		لا															223910783	5c93bbad-0ad8-4da3-bd3d-2e25db5fa11f	2021-10-17 18:59:15			submitted_via_web			868
2021-10-17 13:14:43	2021-10-17 13:16:29	2021-10-17	مركز صحي شامل	مركز صحي رحاب الشامل	42	أردنية		شهادة دبلوم		أكثر من سنة	تطعيم طفلي تنظيم الأسرة	1	1	0	0	0		نعم	محايد	أوافق		لا أوافق	أوافق	أوافق	لا أوافق		أوافق	محايد	أوافق	محايد			223984440	f3ef1ccc-c6be-4706-a1f6-af938f027b7a	2021-10-18 06:41:06			submitted_via_web			869
2021-10-17 13:16:29	2021-10-18 09:42:08	2021-10-18	مركز صحي شامل	مركز صحي رحاب الشامل	27	أردنية		بكالوريوس		أكثر من سنة	تطعيم طفلي الرعاية قبل الولادة الرعاية بعد الولادة-النفاس	1	0	1	1	0		نعم	أوافق	أوافق	أوافق	محايد	أوافق	أوافق	لا أوافق		أوافق	أوافق	أوافق	لا أوافق			223984733	76fb33e5-dcf4-4267-8468-2c80af6dc0fc	2021-10-18 06:42:20			submitted_via_web			870
2021-10-18 10:03:13	2021-10-18 10:04:30	2021-10-18	مركز صحي شامل	مركز صحي منشية بني حسن الاولي	29	أردنية		بكالوريوس		أكثر من سنة	تطعيم طفلي الرعاية بعد الولادة-النفاس	1	0	0	1	0		نعم	أوافق	أوافق	أوافق	أوافق	أوافق	أوافق	لا أوافق		أوافق	أوافق	أوافق	أوافق			223991115	5a85f704-c55c-402a-94e6-b001b9ce62cd	2021-10-18 07:04:42			submitted_via_web			871
2021-10-18 10:04:30	2021-10-18 10:05:06	2021-10-18	مركز صحي شامل	مركز صحي منشية بني حسن الاولي	23	أردنية		غير ذلك	اساسي	أول زيارة	تطعيم طفلي الرعاية بعد الولادة-النفاس	1	0	0	1	0		لا															223991267	be422b72-10a6-4f45-aecf-19e58c8f0b31	2021-10-18 07:05:18			submitted_via_web			872
2021-10-18 10:05:06	2021-10-18 10:05:43	2021-10-18	مركز صحي شامل	مركز صحي منشية بني حسن الاولي	22	سورية		غير ذلك	اساسي	أول زيارة	تطعيم طفلي	1	0	0	0	0		لا															223991379	8cac57a2-8b19-49b7-abe4-1bd3d0e90b5f	2021-10-18 07:05:53			submitted_via_web			873
2021-10-18 09:42:09	2021-10-18 11:10:47	2021-10-18	مركز صحي شامل	مركز صحي رحاب الشامل	26	أردنية		بكالوريوس		من ثلاث - ستة اشهر	تطعيم طفلي	1	0	0	0	0		نعم	أوافق	أوافق	أوافق	محايد	أوافق	أوافق	لا أوافق		أوافق	أوافق	أوافق	محايد			224008253	a1253cc8-8531-4c46-8d08-c9884aca32ea	2021-10-18 08:10:57			submitted_via_web			875
2021-10-18 11:10:47	2021-10-18 11:12:41	2021-10-18	مركز صحي شامل	مركز صحي رحاب الشامل	28	أردنية		بكالوريوس		أكثر من سنة	تطعيم طفلي الرعاية بعد الولادة-النفاس	1	0	0	1	0		نعم	أوافق	أوافق	أوافق	لا أوافق	أوافق	أوافق	لا أوافق		أوافق	أوافق	أوافق	محايد			224010482	c24dbfb4-9001-456c-ba75-d80683294d75	2021-10-18 08:23:02			submitted_via_web			876
2021-10-18 11:12:41	2021-10-18 11:24:03	2021-10-18	مركز صحي شامل	مركز صحي رحاب الشامل	33	أردنية		بكالوريوس		أكثر من سنة	تطعيم طفلي الرعاية بعد الولادة-النفاس	1	0	0	1	0		نعم	أوافق	أوافق	أوافق	لا أوافق	أوافق	أوافق	لا أوافق		أوافق	أوافق	أوافق	لا أوافق			224010823	af304946-87de-495d-b605-545fb65a0305	2021-10-18 08:24:19			submitted_via_web			877
2021-10-18 11:24:03	2021-10-18 11:25:13	2021-10-18	مركز صحي شامل	مركز صحي رحاب الشامل		أردنية		غير ذلك	توجيهي	أكثر من سنة	تطعيم طفلي تنظيم الأسرة الرعاية قبل الولادة الرعاية بعد الولادة-النفاس	1	1	1	1	0		نعم	أوافق	أوافق	أوافق	لا أوافق	أوافق	أوافق	لا أوافق		أوافق	أوافق	أوافق	أوافق			224011034	fbf427aa-ee5a-4db3-8adf-d1e61d190259	2021-10-18 08:25:26			submitted_via_web			878
2021-10-18 11:25:13	2021-10-18 11:26:21	2021-10-18	مركز صحي شامل	مركز صحي رحاب الشامل	27	أردنية		غير ذلك	توجيهي	أكثر من سنة	تطعيم طفلي تنظيم الأسرة الرعاية قبل الولادة الرعاية بعد الولادة-النفاس	1	1	1	1	0		نعم	أوافق بشدة	أوافق بشدة	أوافق	لا أوافق	أوافق بشدة	أوافق بشدة	لا أوافق		أوافق	أوافق	أوافق	لا أوافق			224011385	7ba01812-1173-4bb0-9788-91a422caf769	2021-10-18 08:26:31			submitted_via_web			879
2021-10-18 11:26:21	2021-10-18 11:27:54	2021-10-18	مركز صحي شامل	مركز صحي رحاب الشامل	32	أردنية		غير ذلك	ابتدائي	أكثر من سنة	تطعيم طفلي الرعاية قبل الولادة الرعاية بعد الولادة-النفاس	1	0	1	1	0		نعم	أوافق	أوافق	أوافق	لا أوافق	أوافق	أوافق	لا أوافق		أوافق	أوافق	أوافق	أوافق			224011973	ab002e25-705e-423c-81a1-ae8b1dff9e90	2021-10-18 08:28:04			submitted_via_web			880
2021-10-17 21:59:03	2021-10-18 11:33:14	2021-10-18	مركز صحي اولي	مركز صحي حي الحسين الاولي	36	أردنية		بكالوريوس		أكثر من سنة	تطعيم طفلي تنظيم الأسرة	1	1	0	0	0		نعم	أوافق	أوافق	أوافق بشدة	أوافق بشدة	أوافق بشدة	أوافق بشدة	لا أوافق		أوافق	أوافق بشدة	أوافق بشدة	أوافق بشدة			224013168	4c2ca798-fd58-48a9-9e89-8299c71e8370	2021-10-18 08:33:26			submitted_via_web			881
2021-10-18 11:33:15	2021-10-18 11:34:41	2021-10-18	مركز صحي اولي		26	أردنية		بكالوريوس		من ستة اشهر - سنة	تطعيم طفلي الرعاية قبل الولادة الرعاية بعد الولادة-النفاس	1	0	1	1	0		نعم	أوافق	أوافق بشدة	أوافق	أوافق	أوافق بشدة	أوافق بشدة	لا أوافق		أوافق	أوافق بشدة	أوافق بشدة	أوافق بشدة			224013599	dc06135a-2b7c-4220-8414-c68c49b272a2	2021-10-18 08:34:53			submitted_via_web			882
2021-10-12 11:04:23	2021-10-18 11:38:48		مركز صحي شامل	مركز صحي نادرة الشامل		سورية		غير ذلك	إعدادي	أكثر من سنة	تطعيم طفلي تنظيم الأسرة	1	1	0	0	0		لا															224014609	d34373bc-e1c0-466e-87fd-5020944a44b9	2021-10-18 08:39:02			submitted_via_web			883
2021-10-18 11:38:49	2021-10-18 11:43:47	2021-10-18	مركز صحي شامل	مركز صحي نادرة الشامل	36	أردنية		بكالوريوس		أكثر من سنة	تطعيم طفلي تنظيم الأسرة الرعاية قبل الولادة	1	1	1	0	0		نعم	لا أوافق	أوافق	محايد	محايد	أوافق	أوافق	لا أوافق		محايد	محايد	أوافق	أوافق			224016001	9e362ff7-a059-461c-bcd8-018858ff5fef	2021-10-18 08:44:03			submitted_via_web			884
2021-10-18 11:43:47	2021-10-18 11:48:11	2021-10-18	مركز صحي شامل	مركز صحي نادرة الشامل	41	أردنية		شهادة دبلوم		أكثر من سنة	تطعيم طفلي تنظيم الأسرة الرعاية قبل الولادة الرعاية بعد الولادة-النفاس	1	1	1	1	0		نعم	لا أوافق	أوافق	لا أوافق	محايد	أوافق	أوافق	محايد		محايد	لا أوافق	أوافق	أوافق بشدة			224017296	83352bde-b535-4ec2-871a-c6c5416de4b6	2021-10-18 08:48:28			submitted_via_web			885
2021-10-18 11:48:11	2021-10-18 11:53:56	2021-10-18	مركز صحي شامل	مركز صحي نادرة الشامل	31	أردنية		بكالوريوس		أكثر من سنة	تطعيم طفلي تنظيم الأسرة الرعاية قبل الولادة الرعاية بعد الولادة-النفاس	1	1	1	1	0		نعم	أوافق	أوافق	لا أوافق	أوافق	أوافق	أوافق	محايد		محايد	محايد	أوافق	أوافق بشدة			224019092	20ce1458-b3a5-4d3d-b981-64c1b8d6c0e6	2021-10-18 08:54:14			submitted_via_web			886
2021-10-18 11:53:57	2021-10-18 12:04:22	2021-10-18	مركز صحي شامل	مركز صحي نادرة الشامل	42	أردنية		شهادة دبلوم		أكثر من سنة	تطعيم طفلي تنظيم الأسرة الرعاية قبل الولادة الرعاية بعد الولادة-النفاس	1	1	1	1	0		نعم	لا أوافق	أوافق	لا أوافق	محايد	أوافق	أوافق	محايد		محايد	محايد	أوافق	أوافق بشدة			224022071	0844dd42-2d39-4042-b29d-0720cd572322	2021-10-18 09:04:39			submitted_via_web			887
2021-10-18 12:04:22	2021-10-18 12:08:12	2021-10-18	مركز صحي شامل	مركز صحي نادرة الشامل	31	أردنية		بكالوريوس		من ستة اشهر - سنة	غير ذلك	0	0	0	0	1	ما قبل الحمل	نعم	أوافق بشدة	أوافق	محايد	محايد	أوافق	أوافق	محايد		محايد	محايد	أوافق	أوافق بشدة			224023271	5d6524fc-551b-4e29-bec7-e3bfee54b3fa	2021-10-18 09:08:58			submitted_via_web			888
2021-10-18 11:34:41	2021-10-18 12:09:36	2021-10-18	مركز صحي اولي	مركز صحي حي الحسين الاولي	18	سورية				أول زيارة	تطعيم طفلي	1	0	0	0	0		لا															224023518	2eac2be0-76f5-428c-ac0d-57e660a3f47d	2021-10-18 09:09:48			submitted_via_web			889
2021-10-18 12:09:36	2021-10-18 12:12:40	2021-10-18	مركز صحي اولي	مركز صحي حي الحسين الاولي	22	أردنية		غير ذلك	اساسي	من ستة اشهر - سنة	تطعيم طفلي	1	0	0	0	0		لا															224024440	2d3016bd-7d62-4e51-9ed2-0ffa9a1373da	2021-10-18 09:12:51			submitted_via_web			890
2021-10-18 12:08:12	2021-10-18 12:16:14	2021-10-18	مركز صحي شامل	مركز صحي نادرة الشامل	51	أردنية		غير ذلك	إعدادي	أكثر من سنة	غير ذلك	0	0	0	0	1	سن الامل	نعم	أوافق	أوافق	محايد	أوافق	أوافق	أوافق	محايد		محايد	أوافق	أوافق	أوافق بشدة			224025536	881144bd-011e-41c6-a552-aafd0d216f4a	2021-10-18 09:16:31			submitted_via_web			891
2021-10-18 12:16:15	2021-10-18 12:20:40	2021-10-18	مركز صحي شامل	مركز صحي نادرة الشامل	30	أردنية		بكالوريوس		من ستة اشهر - سنة	تنظيم الأسرة	0	1	0	0	0		لا															224026652	dedc6a2f-bbb0-4be7-919d-2d3182173a5b	2021-10-18 09:21:04			submitted_via_web			892
2021-10-18 12:20:41	2021-10-18 12:22:58	2021-10-18	مركز صحي شامل	مركز صحي نادرة الشامل	36	أردنية		شهادة دبلوم		أكثر من سنة	تطعيم طفلي تنظيم الأسرة الرعاية قبل الولادة الرعاية بعد الولادة-النفاس	1	1	1	1	0		لا															224027233	0aef0d00-c2e4-4ddd-b7f7-e39741ac665d	2021-10-18 09:23:10			submitted_via_web			893
2021-10-18 14:22:30	2021-10-18 14:24:07	2021-10-18	مركز صحي اولي	مركز صحي روضة الأميرة بسمة الأولي	30	أردنية		غير ذلك	توحيهي	أول زيارة	تطعيم طفلي تنظيم الأسرة الرعاية بعد الولادة-النفاس	1	1	0	1	0		نعم	أوافق	أوافق بشدة	أوافق	أوافق	أوافق	أوافق	أوافق		أوافق	أوافق	أوافق	أوافق			224065172	00ab88fc-3ccc-4c89-ad67-b72ddb760837	2021-10-18 11:20:41			submitted_via_web			894
2021-10-18 14:25:07	2021-10-18 14:26:05	2021-10-18	مركز صحي اولي	مركز صحي روضة الأميرة بسمة الأولي	36	أردنية		بكالوريوس		من ثلاث - ستة اشهر	تطعيم طفلي تنظيم الأسرة الرعاية بعد الولادة-النفاس	1	1	0	1	0		نعم	أوافق	أوافق	أوافق	أوافق	أوافق	أوافق	أوافق		أوافق	أوافق	أوافق	أوافق			224065888	a31ba7f5-c544-4178-9da7-b405ec7acce0	2021-10-18 11:22:38			submitted_via_web			897
2021-10-18 14:26:15	2021-10-18 14:28:22	2021-10-18	مركز صحي اولي	مركز صحي روضة الأميرة بسمة الأولي		أردنية		شهادة دبلوم		من ثلاث - ستة اشهر	تطعيم طفلي	1	0	0	0	0		نعم	أوافق	أوافق	أوافق	أوافق	أوافق	أوافق	أوافق		أوافق	أوافق	أوافق	أوافق			224066553	d31652d2-137d-4548-b9da-fa279298b977	2021-10-18 11:24:56			submitted_via_web			899
2021-10-18 14:28:23	2021-10-18 14:30:13		مركز صحي اولي	مركز صحي روضة الأميرة بسمة الأولي	26	أردنية		بكالوريوس		أكثر من سنة	تنظيم الأسرة	0	1	0	0	0		نعم	أوافق	أوافق	أوافق	أوافق	لا أوافق	أوافق	أوافق		أوافق	أوافق	أوافق	أوافق			224067056	5bbc7334-53a0-4d31-9168-a1ed3b18c6b4	2021-10-18 11:26:50			submitted_via_web			900
2021-10-18 14:30:13	2021-10-18 14:38:21	2021-10-18	مركز صحي اولي	مركز صحي روضة الأميرة بسمة الأولي	26	أردنية		بكالوريوس		من ثلاث - ستة اشهر	تنظيم الأسرة	0	1	0	0	0		نعم	أوافق	أوافق	أوافق	أوافق	أوافق	أوافق	أوافق		أوافق	أوافق	أوافق	أوافق			224069690	01864a29-005b-42b7-beb1-ff5c82ed7070	2021-10-18 11:34:58			submitted_via_web			901
2021-10-18 10:05:51	2021-10-18 14:35:22	2021-10-18	مركز صحي شامل	مركز صحي منشية بني حسن الاولي	32	أردنية		بكالوريوس		من ثلاث - ستة اشهر	تطعيم طفلي	1	0	0	0	0		نعم	أوافق	أوافق	أوافق	أوافق	أوافق	أوافق	محايد		أوافق	أوافق	أوافق	أوافق			224069881	85d16dd7-be5b-4d8f-8869-c7d0f03d1b7f	2021-10-18 11:35:34			submitted_via_web			902
2021-10-18 14:35:23	2021-10-18 14:35:59	2021-10-18	مركز صحي شامل	مركز صحي منشية بني حسن الاولي	27	أردنية		غير ذلك	ثانوي	من ثلاث - ستة اشهر	تطعيم طفلي	1	0	0	0	0		لا															224070051	f46db55d-80f6-4d76-9a04-04ad6f295e41	2021-10-18 11:36:11			submitted_via_web			903
2021-10-18 14:38:21	2021-10-18 14:50:55	2021-10-18	مركز صحي اولي	مركز صحي روضة الأميرة بسمة الأولي	28	أردنية		غير ذلك	توجيهي	من ثلاث - ستة اشهر	تنظيم الأسرة	0	1	0	0	0		نعم	أوافق	أوافق	أوافق	أوافق	أوافق	أوافق	أوافق		أوافق	أوافق	أوافق	أوافق			224073051	f82f80aa-1b18-4f35-89a8-9662e72e8f65	2021-10-18 11:47:35			submitted_via_web			906
2021-10-18 14:50:55	2021-10-18 14:57:47	2021-10-18	مركز صحي اولي	مركز صحي روضة الأميرة بسمة الأولي		أردنية		شهادة دبلوم		أول زيارة	تطعيم طفلي تنظيم الأسرة الرعاية بعد الولادة-النفاس	1	1	0	1	0		نعم	أوافق	أوافق	أوافق	أوافق	أوافق	أوافق	أوافق		أوافق	أوافق	أوافق	أوافق			224074476	d36de07e-c742-45cc-8d41-7fa3f20cf3d9	2021-10-18 11:54:28			submitted_via_web			907
2021-10-18 14:57:47	2021-10-18 15:27:05	2021-10-18	مركز صحي اولي	مركز صحي روضة الأميرة بسمة الأولي	27	أردنية		بكالوريوس		أول زيارة	تطعيم طفلي تنظيم الأسرة	1	1	0	0	0		نعم	أوافق	أوافق	أوافق	أوافق	محايد	محايد	محايد		محايد	محايد	أوافق	أوافق			224084237	fca0bcea-65ea-43d3-8540-94a169d466d5	2021-10-18 12:23:39			submitted_via_web			908
2021-10-18 16:01:54	2021-10-18 16:02:31	2021-10-17	مركز صحي شامل	مركز صحي الباعج الشامل	22	أردنية		بكالوريوس		أول زيارة	الرعاية قبل الولادة	0	0	1	0	0		لا															224096102	b2272da2-8a3f-4a23-b903-81a7b34a1631	2021-10-18 13:02:38			submitted_via_web			909
2021-10-18 16:02:32	2021-10-18 16:03:13	2021-10-17	مركز صحي شامل	مركز صحي الباعج الشامل	25	أردنية		غير ذلك		أكثر من سنة	تطعيم طفلي تنظيم الأسرة الرعاية قبل الولادة الرعاية بعد الولادة-النفاس	1	1	1	1	0		لا															224096415	de955ab0-e8b1-4eb5-894d-b2fe4ea34d35	2021-10-18 13:03:20			submitted_via_web			910
2021-10-18 16:03:14	2021-10-18 16:03:57	2021-10-17	مركز صحي شامل	مركز صحي الباعج الشامل	28	أردنية		غير ذلك		أكثر من سنة	تطعيم طفلي تنظيم الأسرة الرعاية قبل الولادة الرعاية بعد الولادة-النفاس غير ذلك	1	1	1	1	1		لا															224096839	62b8f1f5-1dce-4723-9788-8799aea12c4b	2021-10-18 13:04:03			submitted_via_web			911
2021-10-18 16:03:57	2021-10-18 16:05:55	2021-10-17	مركز صحي شامل	مركز صحي الباعج الشامل	23	أردنية		غير ذلك		أكثر من سنة	تطعيم طفلي تنظيم الأسرة الرعاية قبل الولادة الرعاية بعد الولادة-النفاس غير ذلك	1	1	1	1	1		نعم	لا أوافق	أوافق	لا أوافق بشدة	أوافق بشدة	أوافق	أوافق	محايد		محايد	لا أوافق بشدة	أوافق	محايد			224097772	8df73fbb-6b3e-43da-8436-8ee0b9fd3184	2021-10-18 13:06:01			submitted_via_web			912
2021-10-18 16:05:55	2021-10-18 16:06:43	2021-10-17	مركز صحي شامل	مركز صحي الباعج الشامل	24	أردنية		غير ذلك		من ستة اشهر - سنة	تطعيم طفلي تنظيم الأسرة الرعاية قبل الولادة الرعاية بعد الولادة-النفاس	1	1	1	1	0		لا															224098154	1300f3e9-4101-425f-9852-a644e7bb5971	2021-10-18 13:06:50			submitted_via_web			913
2021-10-18 16:06:44	2021-10-18 16:09:13	2021-10-17	مركز صحي شامل	مركز صحي الباعج الشامل	27	أردنية		شهادة دبلوم		أكثر من سنة	تطعيم طفلي تنظيم الأسرة الرعاية قبل الولادة الرعاية بعد الولادة-النفاس	1	1	1	1	0		لا															224099448	6c2f401a-ace9-4658-b008-8857bf039ddd	2021-10-18 13:09:19			submitted_via_web			914
2021-10-17 12:44:51	2021-10-17 12:46:01		مركز صحي شامل	مركز صحي بلعما الشامل		أردنية		شهادة دبلوم		من ستة اشهر - سنة	تطعيم طفلي	1	0	0	0	0		نعم	لا أوافق	أوافق بشدة	محايد	أوافق بشدة	أوافق بشدة	أوافق بشدة	محايد		لا أوافق بشدة	عاجز عن الإجابة	محايد	أوافق			224564101	90d72391-4b7c-48fc-bb93-ac471ed39e73	2021-10-20 05:41:49			submitted_via_web			915
2021-10-17 12:46:01	2021-10-20 08:43:02		مركز صحي شامل	مركز صحي بلعما الشامل	22	أردنية		شهادة دبلوم		من ثلاث - ستة اشهر	تطعيم طفلي	1	0	0	0	0		نعم	لا أوافق	أوافق	لا أوافق	أوافق	أوافق	أوافق	لا أوافق بشدة		محايد	لا أوافق بشدة	أوافق	محايد			224564306	8f015c83-3b6c-45e5-85f5-718a75e918f3	2021-10-20 05:43:13			submitted_via_web			916
2021-10-20 08:43:11	2021-10-20 08:44:42	2021-10-20	مركز صحي شامل	مركز صحي بلعما الشامل	26	أردنية		غير ذلك		من ستة اشهر - سنة	تطعيم طفلي تنظيم الأسرة	1	1	0	0	0		نعم	محايد	أوافق	محايد	أوافق	أوافق	أوافق	لا أوافق بشدة		أوافق	أوافق	محايد	أوافق			224564679	8c7675c2-4b7d-49cc-9cae-bdcbf51cdb06	2021-10-20 05:44:53			submitted_via_web			917
2021-10-20 08:44:47	2021-10-20 08:46:26	2021-10-20	مركز صحي شامل	مركز صحي بلعما الشامل		أردنية		غير ذلك		أكثر من سنة	تنظيم الأسرة غير ذلك	0	1	0	0	1		نعم	لا أوافق	أوافق	لا أوافق	أوافق	أوافق	أوافق	أوافق بشدة		أوافق	أوافق بشدة	أوافق	محايد			224564916	13a3ed9c-c5c9-405b-adcb-9f8816a1e802	2021-10-20 05:46:37			submitted_via_web			918
2021-10-17 12:05:52	2021-10-20 10:19:08	2021-10-20	مركز صحي شامل	مركز صحي البادية الشمالية الشامل	27	سورية		غير ذلك	لا تقرأ ولا تكتب	من ستة اشهر - سنة	تطعيم طفلي تنظيم الأسرة	1	1	0	0	0		لا															224584902	68d558ef-44f1-41c0-9498-9fed92c87c1f	2021-10-20 07:19:18			submitted_via_web			919
2021-10-20 10:19:08	2021-10-20 10:19:33	2021-10-20	مركز صحي شامل	مركز صحي البادية الشمالية الشامل	30	أردنية		شهادة دبلوم		أول زيارة	تنظيم الأسرة	0	1	0	0	0		لا															224585033	c3c98fb5-c032-4626-a9e0-006b669e16f6	2021-10-20 07:19:44			submitted_via_web			920
2021-10-20 10:19:33	2021-10-20 10:20:34	2021-10-20	مركز صحي شامل	مركز صحي البادية الشمالية الشامل	30	أردنية		بكالوريوس		أكثر من سنة	تطعيم طفلي تنظيم الأسرة	1	1	0	0	0		نعم	محايد	أوافق بشدة	لا أوافق	أوافق	أوافق	أوافق	أوافق		عاجز عن الإجابة	أوافق	أوافق	أوافق			224585415	76541e2b-795a-48cb-ad6e-7a53229809a4	2021-10-20 07:20:44			submitted_via_web			921
2021-10-20 10:20:34	2021-10-20 10:21:07	2021-10-20	مركز صحي شامل	مركز صحي البادية الشمالية الشامل	29	أردنية		غير ذلك	ثانوية عامة	أكثر من سنة	تطعيم طفلي تنظيم الأسرة	1	1	0	0	0		لا															224585559	4d3b8485-4ef5-4a40-9840-d0420f26386d	2021-10-20 07:21:18			submitted_via_web			922
2021-10-20 10:21:07	2021-10-20 10:21:29	2021-10-20	مركز صحي شامل	مركز صحي البادية الشمالية الشامل	35	أردنية		شهادة دبلوم		أول زيارة	تنظيم الأسرة	0	1	0	0	0		لا															224585646	6932898e-9084-464e-9c6b-e3d72939152c	2021-10-20 07:21:40			submitted_via_web			923
2021-10-20 10:21:30	2021-10-20 10:22:02	2021-10-20	مركز صحي شامل	مركز صحي البادية الشمالية الشامل	36	أردنية		غير ذلك	ثانوية عامة	أول زيارة	تنظيم الأسرة	0	1	0	0	0		لا															224585789	3722cada-138a-4117-8dcb-9abc2de9430b	2021-10-20 07:22:12			submitted_via_web			924
2021-10-20 10:22:02	2021-10-20 10:22:34	2021-10-20	مركز صحي شامل	مركز صحي البادية الشمالية الشامل	28	أردنية		بكالوريوس		من ستة اشهر - سنة	تطعيم طفلي تنظيم الأسرة	1	1	0	0	0		لا															224585977	fa2d7372-9faa-4322-b2c2-d61d64c60af9	2021-10-20 07:22:44			submitted_via_web			925
2021-10-20 10:22:34	2021-10-20 10:23:04	2021-10-20	مركز صحي شامل	مركز صحي البادية الشمالية الشامل	34	أردنية		شهادة دبلوم		أكثر من سنة	تطعيم طفلي تنظيم الأسرة	1	1	0	0	0		لا															224586125	8ee065a4-9bea-4a86-9bb8-bebd9632035c	2021-10-20 07:23:15			submitted_via_web			926
2021-10-20 10:23:04	2021-10-20 10:23:38	2021-10-20	مركز صحي شامل	مركز صحي البادية الشمالية الشامل	31	أردنية		غير ذلك	اساسي	أكثر من سنة	تطعيم طفلي تنظيم الأسرة	1	1	0	0	0		لا															224586328	2622b85a-bf02-4261-ba63-c7b92d99fcc8	2021-10-20 07:23:48			submitted_via_web			927
2021-10-20 16:03:27	2021-10-20 16:05:18	2021-10-20	مركز صحي اولي	مركز صحي خالد بن الوليد الاولي (الزنية)	35	أردنية		غير ذلك	ثانوي	أكثر من سنة								نعم	محايد	أوافق	أوافق	أوافق	أوافق	أوافق	أوافق		أوافق	أوافق	أوافق	أوافق			224704378	107b1170-da9f-497b-83ca-813e993b6183	2021-10-20 13:05:30			submitted_via_web			928
2021-10-20 16:05:19	2021-10-20 16:06:24	2021-10-20	مركز صحي اولي	مركز صحي خالد بن الوليد الاولي (الزنية)	30	أردنية		بكالوريوس		أول زيارة	تنظيم الأسرة	0	1	0	0	0		نعم	أوافق	أوافق	أوافق	أوافق	أوافق	أوافق	أوافق		أوافق	أوافق	أوافق	أوافق			224704656	d3695636-cd02-4157-a59c-5bd036eb4e15	2021-10-20 13:06:36			submitted_via_web			929
2021-10-20 16:06:25	2021-10-20 16:08:02	2021-10-20	مركز صحي اولي	مركز صحي خالد بن الوليد الاولي (الزنية)	23	أردنية		غير ذلك	ثانوي	من ثلاث - ستة اشهر	تطعيم طفلي	1	0	0	0	0		نعم	أوافق	محايد	أوافق	محايد	محايد	محايد	محايد		محايد	أوافق	أوافق	أوافق			224704967	dc26f764-481a-4d02-9973-81b7c1aef567	2021-10-20 13:08:15			submitted_via_web			930
2021-10-20 16:08:02	2021-10-20 16:09:14	2021-10-20	مركز صحي اولي	مركز صحي خالد بن الوليد الاولي (الزنية)	31	أردنية		شهادة دبلوم		من ستة اشهر - سنة	تطعيم طفلي	1	0	0	0	0		نعم	أوافق	محايد	أوافق	أوافق	محايد	أوافق	محايد		محايد	أوافق	أوافق	أوافق			224705319	3d04d56b-7697-4cf9-a2d5-a7a7c991664e	2021-10-20 13:09:26			submitted_via_web			931
2021-10-20 16:09:14	2021-10-20 16:10:23	2021-10-20		مركز صحي خالد بن الوليد الاولي (الزنية)	26	أردنية		غير ذلك	ثانوي	أكثر من سنة	تطعيم طفلي	1	0	0	0	0		نعم	أوافق	أوافق	أوافق	محايد	لا أوافق	محايد	لا أوافق		محايد	محايد	محايد	محايد			224705637	630cc2f1-5681-4824-a9ac-137189309735	2021-10-20 13:10:35			submitted_via_web			932
2021-10-20 16:10:23	2021-10-20 16:11:10	2021-10-20	مركز صحي اولي	مركز صحي خالد بن الوليد الاولي (الزنية)	21	أردنية		غير ذلك	اساسي	من ثلاث - ستة اشهر	تطعيم طفلي	1	0	0	0	0		نعم	أوافق	أوافق	أوافق	محايد	لا أوافق	محايد	أوافق		محايد	محايد	أوافق				224705918	37759071-f3eb-4050-9aaa-53e45e113e30	2021-10-20 13:11:22			submitted_via_web			933
