# Supplementary material for: Evaluation of a piloted digital reproductive health registry in Jordan to improve mother and child health
Source: Reprod Health. 2025 May 31;22(Suppl 1):77. doi: 10.1186/s12978-025-01995-2 (PMC12125747; doi:10.1186/s12978-025-01995-2)
Supplement: Supplementary file 2 — Supplementary material 2. Quantitative data gathered from services providers (at MCH clinics) through a self-administered questionnaire—datasheet in Excel format [file 12978_2025_1995_MOESM2_ESM.xlsx]

## Sheet: hRHR - Services Providers (E...
start	end	التاريخ	نوع المنشأة الصحية	اسم المركز الصحي	العمر	الجنس	أعلى درجة علمية حصلت عليها (اختر واحدة فقط)	الرجاء التحديد	الوظيفة	حدد	عملك	حدد متوسط العمل في المرفق بالساعات	منذ متى وأنت تعمل في هذه المركز الصحي؟	هل تستخدم النظام الإلكتروني الجديد؟	منذ متى وأنت تستخدم النظام الإلكتروني الجديد؟	حدد2	يعتبر النظام الإلكتروني الجديد أكثر ملاءمة من السجلات الورقية	يتيح النظام الإلكتروني الجديد الوصول السريع إلى سجلات المرضى للحصول على رعاية أكثر تنسيقا وكفاءة	يساعد النظام الإلكتروني الجديد مقدمي الخدمات على تحسين إنتاجيتهم وتوازن عملهم	استخدام النظام الإلكتروني الجديد لا يستغرق وقتا طويلا	النظام الإلكتروني الجديد لا يعيق بروتوكول العمل اليومي	المعلومات من النظام الإلكتروني الجديد ذات صلة بعملنا اليومي	يعزز النظام الإلكتروني الجديد خصوصية وأمن بيانات المرضى	لدى جميع مقدمي الخدمات الاستعداد للحفاظ على استخدام هذا النظام في مركزنا الصحي	أنا راض عن النظام الإلكتروني الجديد	يوفر النظام الإلكتروني الجديد معلومات دقيقة ومحدثة وكاملة عن المرضى في مرحلة تقديم الخدمة	يساعد النظام الإلكتروني الجديد على تعزيز التوثيق بشكل واضح وكامل ودقيق	يوفر النظام الجديد التوثيق الكامل لكافة لخدمات صحة الأمهات والمواليد الجدد والأطفال	النظام الإلكتروني الجديد يساعد في الحد من الأخطاء الطبية	يسمح النظام الإلكتروني الجديد بالتبادل الآمن لمعلومات المريض مع المرافق الصحية الأخرى المعتمدة	يحسن النظام الإلكتروني الجديد التواصل مع مقدمي الخدمات الصحية الآخرين	تعرض المعلومات من النظام الإلكتروني الجديد بشكل سلس ويمكن استرجاعها بسهولة	استخدام النظام الجديد يعزز استمرارية الرعاية التي يقدمها مرفقنا الصحي للمرضى	أعتقد كمزود خدمة أن النظام الإلكتروني الجديد مفيد	يعمل التطبيق الإلكتروني بتوافق مع أنظمة المعلومات الاخرى المستخدمة في مراكز وزارة الصحة والمستشفيات	من السهل تعلم كيفية استخدام النظام الإلكتروني الجديد	يمكن الاعتماد على خدمات الدعم المتوفرة للنظام الإلكتروني الجديد	تتوفر خدمات دعم النظام الإلكتروني الجديد على مستوى وزارة الصحة/ مركز الوزارة والمديريات الميدانية	يمكن لمستخدمي النظام الإلكتروني الجديد الحصول على التدريب المستمر من خلال وزارة الصحة	بطاقات صحة الأم والطفل الآلية المستخدمة في النظام الإلكتروني الجديد هي نفسها المستخدمة في المرافق الصحية الأخرى المحوسبة وغير المحوسبة	تقدم وزارة الصحة التدريب على استخدام النظام الإلكتروني الجديد للموظفين الجدد	يمكن للنظام الإلكتروني الجديد استيعاب المتغيرات/الحقول الجديدة المطلوبة بأقل تكلفة وجهد	يمكن للنظام الإلكتروني الجديد أن يُنتج التقارير الدورية اللازمة والمؤشرات ذات الصلة	البيانات آمنة ومضمونة ويمكنك الوصول إلى البيانات وفقاً لتصريح محدد	تُعرف ملكية بيانات النظام الإلكتروني الجديد بوضوح من قبل المطور	يقدم النظام الإلكتروني الجديد دليلا واضحا لمستخدمي البيانات. (ما الذي يمكن استخدام البيانات من أجله؟ ما هي الاستخدامات المحظورة؟)	لدى النظام الإلكتروني الجديد معايير واضحة لتبادل البيانات	لدى النظام الإلكتروني الجديد القدرة على التحقق (ضمان إدخال البيانات بشكل صحيح وكامل)	يمكن استخدام النظام الإلكتروني الجديد في أي من مراكز الرعاية الصحية في وزارة الصحة
2021-09-26 09:19:01	2021-09-26 09:42:26	2021-09-26	مركز صحي شامل	مركز صحي رحاب الشامل	37	أنثى	شهادة دبلوم		قابلة قانونية		دوام كامل في المركز الصحي		أكثر من 5 سنوات	نعم	غير ذلك	اكثر من خمس سنوات	أوافق	أوافق	أوافق	أوافق	أوافق	أوافق	أوافق	أوافق	أوافق	أوافق	أوافق	أوافق	أوافق	أوافق	أوافق	أوافق	أوافق	أوافق	أوافق	أوافق	محايد	أوافق	أوافق	أوافق	أوافق	أوافق	لا أوافق	أوافق	أوافق	أوافق	لا أوافق	أوافق	أوافق
2021-09-26 09:42:26	2021-09-26 09:59:45	2021-09-26	مركز صحي شامل	مركز صحي رحاب الشامل	32	أنثى	بكالوريوس		ممرض		دوام كامل في المركز الصحي		من 1 إلى 5 سنوات	نعم	غير ذلك		أوافق	أوافق	أوافق	لا أوافق	لا أوافق	محايد	أوافق	أوافق	محايد	أوافق	أوافق	أوافق	محايد	أوافق	محايد	أوافق	أوافق	أوافق	أوافق	محايد	محايد	أوافق	أوافق	محايد	أوافق	محايد	محايد	أوافق	محايد	أوافق	أوافق	أوافق	أوافق
2021-09-26 10:21:19	2021-09-26 10:38:55	2021-09-26	مركز صحي اولي	ام النعام	39	أنثى	دبلوم عالي		ممرض		دوام كامل في المركز الصحي		أكثر من 5 سنوات	نعم	غير ذلك	منذ ٢٠١٥	أوافق	أوافق	أوافق	لا أوافق	أوافق	أوافق بشدة	أوافق بشدة	أوافق	محايد	أوافق	أوافق	أوافق	أوافق	أوافق	أوافق	أوافق	أوافق	أوافق	أوافق	أوافق	أوافق	أوافق	محايد	أوافق	أوافق	أوافق	أوافق	محايد	محايد	محايد	أوافق	أوافق	أوافق
2021-09-26 10:14:29	2021-09-26 10:37:23	2021-09-26			30				قابلة قانونية		دوام كامل في المركز الصحي		من 1 إلى 5 سنوات	نعم	غير ذلك	24	أوافق بشدة	أوافق بشدة	أوافق	أوافق	أوافق	أوافق	أوافق بشدة	أوافق	أوافق	أوافق	أوافق	أوافق	أوافق	أوافق	أوافق	أوافق	أوافق	أوافق	أوافق	أوافق	أوافق	أوافق	أوافق	أوافق	أوافق	محايد	لا أوافق	أوافق	أوافق	أوافق	أوافق	أوافق	أوافق
2021-09-26 10:41:09	2021-09-26 11:05:59	2021-09-26			40				طبيب عام		دوام كامل في المركز الصحي		أكثر من 5 سنوات	نعم			أوافق بشدة	أوافق بشدة	أوافق بشدة	لا أوافق	أوافق	لا أوافق	أوافق بشدة	أوافق	محايد	لا أوافق	محايد	أوافق	لا أوافق	أوافق	أوافق	أوافق	أوافق	محايد	أوافق	أوافق	أوافق	أوافق	لا أوافق	أوافق	أوافق	لا أوافق	لا أوافق بشدة	محايد	محايد	محايد	محايد	أوافق	أوافق
2021-09-28 11:35:06	2021-09-28 11:52:16	2021-09-28	مركز صحي اولي	مركز صحي الزبيدية الاولي	24	أنثى	شهادة دبلوم		قابلة قانونية		دوام كامل في المركز الصحي		من 1 إلى 5 سنوات	نعم	3-6 أشهر		أوافق	أوافق	أوافق	أوافق	لا أوافق	أوافق	أوافق	لا أوافق	أوافق	أوافق	لا أوافق	أوافق	لا أوافق	أوافق	أوافق	أوافق	أوافق	لا أوافق	أوافق	أوافق	أوافق	أوافق	أوافق	أوافق	أوافق	أوافق	أوافق	أوافق	أوافق	أوافق	أوافق	أوافق	أوافق
2021-09-29 12:07:16	2021-09-29 12:31:56	2021-09-29	مركز صحي اولي	مركز صحي حي الحسين الاولي	36	أنثى	بكالوريوس		ممرض		دوام كامل في المركز الصحي		أكثر من 5 سنوات	نعم	غير ذلك	٥ سنوات	أوافق	أوافق	أوافق	أوافق	أوافق	أوافق	أوافق	أوافق	أوافق	أوافق	أوافق	أوافق	أوافق	أوافق	أوافق	أوافق	أوافق	أوافق	أوافق	أوافق	أوافق	أوافق	أوافق	أوافق	أوافق	أوافق	أوافق	أوافق	أوافق	أوافق	أوافق	أوافق	أوافق
2021-09-26 08:22:00	2021-09-26 11:44:33	2021-09-26	مركز صحي شامل	مركز صحي بلعما الشامل	47				قابلة قانونية		دوام كامل في المركز الصحي		أكثر من 5 سنوات	نعم	غير ذلك	5 years	أوافق	أوافق بشدة	أوافق	لا أوافق	لا أوافق بشدة	لا أوافق	أوافق بشدة	أوافق	لا أوافق بشدة	أوافق بشدة	أوافق بشدة	أوافق بشدة	أوافق بشدة	أوافق بشدة	أوافق بشدة	أوافق بشدة	أوافق بشدة	لا أوافق بشدة	أوافق بشدة	أوافق	أوافق	أوافق	أوافق بشدة	أوافق بشدة	أوافق بشدة	أوافق بشدة	أوافق بشدة	أوافق بشدة	أوافق بشدة	أوافق بشدة	أوافق بشدة	أوافق بشدة	أوافق بشدة
2021-09-26 10:13:22	2021-09-26 11:44:52	2021-09-26	مركز صحي شامل	مركز صحي بلعما الشامل	42				ممرض		دوام كامل في المركز الصحي		أكثر من 5 سنوات	نعم	غير ذلك	٢٠١٧	أوافق	أوافق بشدة	أوافق	أوافق بشدة	أوافق بشدة	أوافق بشدة	أوافق بشدة	أوافق بشدة	أوافق بشدة	أوافق بشدة	أوافق بشدة	أوافق بشدة	أوافق بشدة	أوافق بشدة	أوافق بشدة		أوافق بشدة	أوافق بشدة	أوافق بشدة	أوافق بشدة	أوافق بشدة	أوافق بشدة	أوافق بشدة	أوافق بشدة	أوافق بشدة	أوافق بشدة	أوافق بشدة	أوافق بشدة	أوافق بشدة	أوافق بشدة	أوافق بشدة	أوافق بشدة	أوافق بشدة
2021-09-26 10:55:35	2021-09-26 11:45:10	2021-09-26	مركز صحي شامل	مركز صحي بلعما الشامل	38				ممرض		دوام كامل في المركز الصحي		أكثر من 5 سنوات	نعم	غير ذلك		أوافق	أوافق	أوافق	أوافق	أوافق	أوافق	أوافق		أوافق	أوافق	أوافق	أوافق	أوافق		أوافق	أوافق	أوافق	أوافق	أوافق	أوافق	أوافق	أوافق		أوافق	أوافق	أوافق
2021-09-27 10:19:18	2021-09-27 10:46:22	2021-09-27	مركز صحي اولي	مركز صحي روضة الأميرة بسمة الأولي	35	ذكر	بكالوريوس		غير ذلك	سجل	دوام كامل في المركز الصحي		من 3 أشهر إلى سنة	نعم	3-6 أشهر		أوافق بشدة	أوافق بشدة	أوافق بشدة	لا أوافق بشدة	لا أوافق	أوافق بشدة	أوافق بشدة	أوافق بشدة	أوافق	أوافق	أوافق بشدة	أوافق	أوافق	أوافق بشدة	أوافق	لا أوافق	أوافق	أوافق بشدة	لا أوافق	أوافق بشدة	محايد	لا أوافق بشدة	أوافق	أوافق	أوافق بشدة	لا أوافق بشدة	أوافق بشدة	أوافق بشدة	أوافق	أوافق بشدة	أوافق بشدة	أوافق بشدة	أوافق بشدة
2021-09-27 10:52:13	2021-09-27 11:06:42	2021-09-27	مركز صحي اولي	مركز صحي روضة الأميرة بسمة الأولي	35	أنثى	شهادة دبلوم		قابلة قانونية		دوام كامل في المركز الصحي		من 1 إلى 5 سنوات	نعم	3-6 أشهر		أوافق بشدة	أوافق بشدة	أوافق بشدة	أوافق	أوافق	أوافق بشدة	أوافق	أوافق	أوافق	أوافق	أوافق	أوافق	أوافق	أوافق	أوافق	أوافق	أوافق	أوافق	أوافق	أوافق	أوافق	أوافق	أوافق	أوافق	أوافق	أوافق	أوافق	أوافق	أوافق	أوافق	أوافق	أوافق	أوافق
2021-09-29 10:50:46	2021-09-29 13:31:13	2021-09-29	مركز صحي شامل	مركز صحي المفرق الشامل	29	أنثى	بكالوريوس		ممرض		دوام كامل في المركز الصحي		من 1 إلى 5 سنوات	نعم	أقل من 3 أشهر		لا أوافق	لا أوافق	لا أوافق	لا أوافق	محايد	لا أوافق	محايد	أوافق	لا أوافق بشدة	محايد	محايد	محايد	محايد	محايد	محايد	محايد	محايد	محايد	محايد	محايد	محايد	محايد	محايد	محايد	محايد	محايد	محايد	محايد	محايد	محايد	محايد	محايد	محايد
2021-09-26 09:29:31	2021-09-26 11:05:31	2021-09-26			32				قابلة قانونية		دوام كامل في المركز الصحي		أكثر من 5 سنوات	نعم	6-12 شهر		أوافق	أوافق بشدة	أوافق	أوافق بشدة	أوافق بشدة	أوافق بشدة	أوافق بشدة	لا أوافق	أوافق بشدة	محايد	أوافق بشدة	أوافق بشدة	محايد	أوافق بشدة	أوافق	أوافق بشدة	محايد	أوافق بشدة	أوافق بشدة	أوافق بشدة	أوافق بشدة	محايد	محايد	أوافق بشدة	محايد	محايد		لا أوافق بشدة	محايد	محايد	أوافق	أوافق بشدة	أوافق بشدة
2021-09-27 09:43:55	2021-09-27 10:52:28	2021-09-27	مركز صحي اولي	مركز صحي المبروكة الاولي	32	أنثى	دبلوم عالي		قابلة قانونية		دوام كامل في المركز الصحي		أكثر من 5 سنوات	نعم	غير ذلك	2015	أوافق بشدة	أوافق	أوافق بشدة	لا أوافق بشدة	أوافق بشدة	أوافق بشدة	أوافق بشدة	أوافق بشدة	أوافق بشدة	أوافق بشدة	أوافق بشدة	أوافق	أوافق بشدة	أوافق	محايد	أوافق	أوافق	أوافق	لا أوافق	لا أوافق	أوافق	أوافق	أوافق	أوافق بشدة	أوافق بشدة	أوافق	لا أوافق بشدة	أوافق	أوافق	أوافق	أوافق	أوافق	أوافق
2021-09-28 10:54:02	2021-09-28 11:29:03	2021-09-28	مركز صحي شامل	مركز صحي منشية بني حسن الاولي	45	أنثى	دبلوم عالي		ممرض		دوام كامل في المركز الصحي		أكثر من 5 سنوات	نعم	3-6 أشهر		أوافق بشدة	أوافق بشدة	أوافق	أوافق	أوافق	أوافق	أوافق	أوافق بشدة	أوافق	أوافق	أوافق	أوافق	أوافق	أوافق	أوافق	أوافق	أوافق	أوافق	أوافق	أوافق	أوافق	أوافق	أوافق	أوافق	أوافق	أوافق	أوافق	أوافق	أوافق	أوافق بشدة	أوافق	أوافق	أوافق بشدة
2021-09-29 10:50:14	2021-09-29 13:30:38	2021-09-29	مركز صحي شامل	مركز صحي المفرق الشامل	33	أنثى	شهادة دبلوم		قابلة قانونية		دوام كامل في المركز الصحي		من 1 إلى 5 سنوات	نعم	6-12 شهر		أوافق	أوافق	أوافق	أوافق	أوافق	أوافق	أوافق	أوافق	أوافق	أوافق	أوافق	أوافق	أوافق	أوافق	أوافق	أوافق	أوافق	أوافق	أوافق	أوافق	أوافق	أوافق	أوافق	أوافق	أوافق	أوافق	أوافق	أوافق	أوافق	أوافق	أوافق	أوافق	أوافق
2021-09-26 10:30:55	2021-09-26 10:42:10	2021-09-26			44				قابلة قانونية		دوام كامل في المركز الصحي		من 1 إلى 5 سنوات	نعم	غير ذلك	منذ عام ٢٠١٤	أوافق بشدة	أوافق	أوافق	أوافق	أوافق	أوافق	أوافق	أوافق	أوافق	أوافق	محايد	أوافق	محايد	محايد	محايد	محايد	أوافق	أوافق	محايد	أوافق	محايد	محايد	أوافق	لا أوافق	محايد	محايد	لا أوافق	أوافق	محايد	محايد	محايد	محايد	أوافق
2021-09-26 10:44:56	2021-09-26 11:01:51	2021-09-26			50				قابلة قانونية		دوام كامل في المركز الصحي		أكثر من 5 سنوات	نعم	غير ذلك	خمس سنوات	أوافق	أوافق	أوافق	لا أوافق	أوافق	أوافق	أوافق	أوافق	أوافق	أوافق	أوافق	أوافق	محايد	أوافق	أوافق	أوافق	أوافق	أوافق	أوافق	أوافق	أوافق	أوافق	أوافق	أوافق	أوافق	أوافق	لا أوافق	أوافق	أوافق	أوافق	أوافق	أوافق	أوافق
2021-09-26 11:09:04	2021-09-26 11:16:58	2021-09-26			28				ممرض		دوام كامل في المركز الصحي		أكثر من 5 سنوات	نعم	غير ذلك	3	أوافق	أوافق	أوافق	أوافق	أوافق	أوافق	أوافق	محايد	أوافق	محايد	أوافق	أوافق	محايد	أوافق	محايد	أوافق	أوافق	أوافق	أوافق	محايد	أوافق	محايد	لا أوافق	أوافق	لا أوافق	أوافق	أوافق	أوافق	محايد	أوافق	أوافق	أوافق	محايد
2021-09-27 09:03:03	2021-09-27 09:17:07	2021-09-27			53				ممرض		دوام كامل في المركز الصحي		أكثر من 5 سنوات	لا			أوافق	أوافق	أوافق	أوافق	أوافق	أوافق	أوافق	أوافق	أوافق	أوافق	أوافق	أوافق	أوافق	أوافق	أوافق	أوافق	أوافق	أوافق	أوافق	أوافق	أوافق	أوافق	أوافق	أوافق	أوافق	أوافق	أوافق	أوافق	أوافق	أوافق	أوافق	أوافق	أوافق
2021-09-27 09:17:18	2021-09-27 09:47:42	2021-09-27			41				قابلة قانونية		دوام كامل في المركز الصحي		أكثر من 5 سنوات	نعم	6-12 شهر		أوافق	أوافق	أوافق	لا أوافق	أوافق	أوافق	أوافق	أوافق	أوافق	أوافق	أوافق	أوافق	أوافق	أوافق	أوافق	أوافق	أوافق	أوافق	أوافق	أوافق	أوافق	أوافق	أوافق	أوافق	محايد	أوافق	أوافق	أوافق	أوافق	أوافق	أوافق	أوافق	أوافق
2021-09-28 09:23:31	2021-09-28 09:37:49	2021-09-28			26				قابلة قانونية		دوام كامل في المركز الصحي		من 1 إلى 5 سنوات	نعم	غير ذلك	منذ خمس سنوات	أوافق بشدة	أوافق بشدة	أوافق بشدة	محايد	أوافق بشدة	أوافق بشدة	أوافق بشدة	أوافق بشدة	أوافق بشدة	أوافق بشدة	أوافق بشدة	أوافق بشدة	محايد	أوافق بشدة	أوافق بشدة	أوافق بشدة	أوافق بشدة	أوافق بشدة	أوافق بشدة	أوافق بشدة	أوافق بشدة	أوافق بشدة	أوافق بشدة	أوافق بشدة	أوافق بشدة	أوافق بشدة	أوافق بشدة	أوافق بشدة	أوافق بشدة	أوافق بشدة	أوافق بشدة	أوافق بشدة	أوافق بشدة
2021-09-28 10:24:41	2021-09-28 10:53:14	2021-09-28			28				ممرض		دوام كامل في المركز الصحي		من 1 إلى 5 سنوات	نعم	3-6 أشهر		أوافق بشدة	أوافق	أوافق	لا أوافق	أوافق	أوافق	أوافق	أوافق	أوافق	أوافق	أوافق	أوافق	لا أوافق	أوافق	لا أوافق	أوافق	أوافق	محايد	أوافق	لا أوافق	أوافق	أوافق	أوافق	أوافق	أوافق	أوافق	محايد	أوافق	أوافق	أوافق	أوافق	أوافق	أوافق
2021-09-26 09:45:07	2021-09-26 11:48:21	2021-09-26	مركز صحي شامل	مركز صحي بلعما الشامل	42				قابلة قانونية		دوام كامل في المركز الصحي		أكثر من 5 سنوات	نعم	غير ذلك	4	أوافق	أوافق بشدة	أوافق	أوافق	أوافق	أوافق بشدة	أوافق بشدة	أوافق بشدة	أوافق	أوافق بشدة	أوافق بشدة	أوافق بشدة	أوافق بشدة	أوافق بشدة	أوافق بشدة	أوافق بشدة	أوافق بشدة	أوافق	أوافق بشدة	أوافق	أوافق بشدة	أوافق بشدة	أوافق بشدة	أوافق بشدة	أوافق	محايد	لا أوافق	أوافق بشدة	أوافق بشدة	أوافق بشدة	أوافق بشدة	أوافق بشدة	أوافق بشدة
2021-09-26 10:53:08	2021-09-26 11:47:36	2021-09-26	مركز صحي شامل	مركز صحي بلعما الشامل	33				طبيب عام		دوام كامل في المركز الصحي		من 3 أشهر إلى سنة	نعم	3-6 أشهر		أوافق بشدة	أوافق بشدة	أوافق	أوافق	أوافق	أوافق	أوافق	أوافق	أوافق	أوافق	أوافق	أوافق	أوافق	أوافق	أوافق	أوافق	أوافق	أوافق	أوافق	أوافق	أوافق	أوافق	أوافق	أوافق	أوافق	أوافق	أوافق	أوافق	أوافق	أوافق	أوافق	أوافق	أوافق
2021-09-27 10:19:32	2021-09-27 10:31:44	2021-09-27	مركز صحي شامل	مركز صحي البادية الشمالية الشامل	30	أنثى	شهادة دبلوم		قابلة قانونية		دوام كامل في المركز الصحي		من 1 إلى 5 سنوات	نعم	غير ذلك	٢ سنة	أوافق بشدة	أوافق بشدة	أوافق بشدة	أوافق	أوافق بشدة	أوافق	أوافق بشدة	أوافق بشدة	أوافق بشدة	أوافق		أوافق بشدة	أوافق بشدة	أوافق بشدة	أوافق	أوافق بشدة	أوافق بشدة	أوافق بشدة	أوافق بشدة	أوافق بشدة	أوافق بشدة	أوافق بشدة	أوافق بشدة	أوافق بشدة	أوافق بشدة	أوافق بشدة	أوافق بشدة	أوافق بشدة	أوافق بشدة	أوافق بشدة	أوافق بشدة	أوافق بشدة	أوافق بشدة
2021-09-28 10:16:37	2021-09-28 10:32:21	2021-09-28	مركز صحي شامل	مركز صحي الباعج الشامل	32	أنثى	بكالوريوس		قابلة قانونية		دوام كامل في المركز الصحي		أكثر من 5 سنوات	نعم	6-12 شهر		أوافق	أوافق	أوافق	أوافق	أوافق	أوافق بشدة	أوافق	محايد	أوافق	أوافق	أوافق بشدة	أوافق بشدة	أوافق	أوافق	أوافق	أوافق	أوافق	أوافق	أوافق	أوافق	أوافق	أوافق	أوافق	أوافق	أوافق	أوافق	أوافق	أوافق	أوافق	أوافق	أوافق	أوافق	أوافق
2021-09-28 10:32:33	2021-09-28 11:31:29	2021-09-28	مركز صحي شامل	مركز صحي الباعج الشامل	34	أنثى	شهادة دبلوم		ممرض		دوام كامل في المركز الصحي		أكثر من 5 سنوات	نعم	6-12 شهر		أوافق	أوافق	أوافق	أوافق	محايد	أوافق	أوافق	محايد	أوافق	أوافق	أوافق	أوافق	محايد	محايد	محايد	أوافق	أوافق	أوافق	أوافق	أوافق	أوافق	أوافق	أوافق	أوافق	أوافق	محايد	لا أوافق	أوافق	أوافق	محايد	أوافق	أوافق	محايد
2021-09-29 10:59:20	2021-09-29 11:17:11	2021-09-29	مركز صحي اولي	مركز صحي حي الحسين الاولي	33	أنثى	شهادة دبلوم		قابلة قانونية		دوام كامل في المركز الصحي		أكثر من 5 سنوات	نعم	غير ذلك		أوافق بشدة	أوافق بشدة	أوافق	لا أوافق	أوافق	أوافق بشدة	أوافق بشدة	أوافق	أوافق	أوافق بشدة	أوافق	أوافق بشدة	محايد	أوافق بشدة	أوافق	أوافق بشدة	أوافق	أوافق	أوافق بشدة	أوافق	أوافق	أوافق	أوافق	أوافق بشدة	أوافق	محايد	أوافق	أوافق	أوافق	لا أوافق	محايد	أوافق	أوافق
2021-09-29 11:45:49	2021-09-29 12:11:23	2021-09-29	مركز صحي اولي	مركز صحي الحي الجنوبي الاولي	48	أنثى	شهادة دبلوم		قابلة قانونية		دوام كامل في المركز الصحي		أكثر من 5 سنوات	نعم	غير ذلك		أوافق	أوافق	أوافق	لا أوافق بشدة	لا أوافق	أوافق	أوافق	أوافق	أوافق	أوافق	أوافق	أوافق	أوافق	أوافق بشدة	أوافق	أوافق	أوافق	أوافق	أوافق	لا أوافق	أوافق	أوافق	لا أوافق بشدة	أوافق	لا أوافق	أوافق	أوافق	أوافق	محايد	محايد	لا أوافق	أوافق	أوافق
2021-09-29 12:30:28	2021-09-29 13:04:44	2021-09-29	مركز صحي اولي	مركز صحي ايدون بني حسن الاولي	26	أنثى	بكالوريوس		طبيب عام		دوام كامل في المركز الصحي		من 3 أشهر إلى سنة	نعم	3-6 أشهر		أوافق	أوافق	لا أوافق	لا أوافق	لا أوافق	أوافق	أوافق بشدة	لا أوافق	محايد	محايد	أوافق	أوافق	أوافق بشدة	أوافق بشدة	أوافق بشدة	أوافق بشدة	أوافق	محايد	أوافق	أوافق	أوافق	أوافق	أوافق	أوافق بشدة	أوافق بشدة	أوافق	أوافق	أوافق	أوافق	أوافق	أوافق	أوافق	أوافق
2021-09-27 09:34:25	2021-09-27 10:00:18	2021-09-27	مركز صحي شامل	مركز صحي الخالدية الشامل	24	أنثى	شهادة دبلوم		قابلة قانونية		دوام كامل في المركز الصحي		من 1 إلى 5 سنوات	نعم	6-12 شهر		أوافق	أوافق بشدة	أوافق	محايد	أوافق	أوافق	أوافق بشدة	أوافق	أوافق	أوافق	أوافق بشدة	أوافق	محايد	أوافق	أوافق	أوافق	أوافق	أوافق	أوافق	أوافق	أوافق	محايد	أوافق	أوافق	أوافق	أوافق	محايد	أوافق	أوافق	أوافق	أوافق	أوافق	أوافق
2021-09-27 10:00:34	2021-09-27 10:39:32	2021-09-27	مركز صحي شامل	مركز صحي الخالدية الشامل	45	أنثى	شهادة دبلوم		قابلة قانونية		دوام كامل في المركز الصحي		أكثر من 5 سنوات	نعم	غير ذلك	٢٠١٩	محايد	أوافق	لا أوافق	لا أوافق	أوافق	أوافق	أوافق	أوافق	محايد	أوافق	أوافق	أوافق	لا أوافق	لا أوافق	أوافق	أوافق	محايد	محايد	محايد	أوافق	أوافق	أوافق	محايد	أوافق	أوافق	لا أوافق	لا أوافق	محايد	محايد	محايد	أوافق	أوافق	أوافق
2021-09-29 10:55:42	2021-09-29 11:30:37	2021-09-29	مركز صحي اولي	مركز صحي حي الحسين الاولي	34	أنثى	شهادة دبلوم		قابلة قانونية		دوام كامل في المركز الصحي		أكثر من 5 سنوات	نعم	غير ذلك	٨سنوات	أوافق بشدة	أوافق بشدة	محايد	لا أوافق	أوافق بشدة	أوافق بشدة	أوافق بشدة	أوافق بشدة	لا أوافق	محايد	أوافق	أوافق بشدة	أوافق بشدة	أوافق بشدة	أوافق بشدة	أوافق بشدة	أوافق بشدة	أوافق بشدة	أوافق بشدة	أوافق بشدة	أوافق بشدة	أوافق بشدة	أوافق بشدة	أوافق بشدة	أوافق بشدة	أوافق بشدة	أوافق بشدة	أوافق بشدة	أوافق بشدة	أوافق بشدة	أوافق بشدة	أوافق بشدة	أوافق بشدة
2021-09-29 12:03:09	2021-09-29 12:15:52	2021-09-29	مركز صحي اولي	مركز صحي الحي الجنوبي الاولي	36	أنثى	شهادة دبلوم		قابلة قانونية		دوام كامل في المركز الصحي		أكثر من 5 سنوات	نعم	6-12 شهر		أوافق	أوافق بشدة	أوافق	لا أوافق	أوافق	أوافق بشدة	أوافق	أوافق بشدة	أوافق	أوافق	أوافق	أوافق	أوافق	أوافق	أوافق	أوافق	أوافق	أوافق	أوافق	أوافق	أوافق	أوافق	أوافق	أوافق	أوافق	أوافق	أوافق	أوافق	أوافق	أوافق	أوافق	أوافق	أوافق
2021-09-29 12:25:27	2021-09-29 13:04:30	2021-09-29	مركز صحي اولي	مركز صحي ايدون بني حسن الاولي	43	أنثى	شهادة دبلوم		قابلة قانونية		موظف زائر بدوام جزئي في المرفق الصحي	٨	أكثر من 5 سنوات	نعم	غير ذلك	٥سنوات	أوافق	أوافق	أوافق	لا أوافق	أوافق	أوافق بشدة	أوافق بشدة	لا أوافق	محايد	أوافق	أوافق	أوافق بشدة	أوافق بشدة	أوافق بشدة	أوافق	أوافق	أوافق	أوافق	أوافق	أوافق	أوافق بشدة	أوافق بشدة	محايد	أوافق بشدة	محايد	محايد	محايد	أوافق	أوافق	أوافق	أوافق	أوافق	أوافق بشدة
[truncated: 65 more columns]
